# Supplementary material for: Dynamic selection in metallo-organic cube CdII8L4 conformations induced by perfluorooctanoate encapsulation
Source: Chem Sci. 2024 Nov 22;16(1):364–70. doi: 10.1039/d4sc07105k (PMC11604167; doi:10.1039/d4sc07105k)
Supplement: SC-016-D4SC07105K-s002 [file SC-016-D4SC07105K-s002.cif]

# Supplementary Information (SI) for Chemical Science.
# This journal is © The Royal Society of Chemistry 2024

####################################################################### 
# 
# This file contains crystal structure data downloaded from the 
# Cambridge Structural Database (CSD) hosted by the Cambridge 
# Crystallographic Data Centre (CCDC).
# 
# Full information about CCDC data access policies and citation 
# guidelines are available at http://www.ccdc.cam.ac.uk/access/V1 
# 
# Audit and citation data items may have been added by the CCDC. 
# Please retain this information to preserve the provenance of 
# this file and to allow appropriate attribution of the data. 
# 
#######################################################################

data_t
_database_code_depnum_ccdc_archive 'CCDC 2359196'
loop_
_audit_author_name
_audit_author_address
'Tun Wu'
;Guangzhou University
China
;
_audit_update_record             
;
2024-10-09 deposited with the CCDC.	2024-11-22 downloaded from the CCDC.
;
#start Validation Reply Form
_vrf_THETM01_t                   
; 
PROBLEM:The value of sine(theta_max)/wavelength is less than 0.550
            Calculated sin(theta_max)/wavelength =    0.4184
RESPONSE:Despite the use of Ga K\^I+-, crystals 
diffracted only up to 1.19 angstroms resolutio. The lack of high resolution 
diffraction data can be attributed to quality and stability of crystals, 
structural disorder, size of unit cell, size and flexibility of cages, 
presence of large structural voids with heavily disordered content.
;
_vrf_PLAT084_t                   
; 
PROBLEM:High wR2 Value (i.e. > 0.25) ...................       0.42 Report
RESPONSE: The high R1 value  is resulted from the 
poor data quality on account of the Low crystallinity of crystals.
;
_vrf_PLAT342_t                   
; 
PROBLEM:ow Bond Precision on  C-C Bonds ...............     0.0248 Ang. 
RESPONSE:It  is resulted from the 
poor data quality on account of the Low crystallinity of crystals.
;
# end Validation Reply Form
_audit_creation_date             2024-09-25
_audit_creation_method           
;
Olex2 1.5-alpha
(compiled 2021.07.19 svn.r715e62df for OlexSys, GUI svn.r6383)
;
_shelx_SHELXL_version_number     2018/3
_chemical_name_common            ?
_chemical_name_systematic        ?
_chemical_formula_moiety         '2(C380 H282 Cd8 N48 O8)'
_chemical_formula_sum            'C760 H564 Cd16 N96 O16'
_chemical_formula_weight         13095.44
_chemical_melting_point          ?
loop_
_atom_type_symbol
_atom_type_description
_atom_type_scat_dispersion_real
_atom_type_scat_dispersion_imag
_atom_type_scat_source
C C 0.0137 0.0067 'International Tables Vol C Tables 4.2.6.8 and 6.1.1.4'
H H 0.0000 0.0000 'International Tables Vol C Tables 4.2.6.8 and 6.1.1.4'
Cd Cd 0.1061 3.6794 'International Tables Vol C Tables 4.2.6.8 and 6.1.1.4'
N N 0.0241 0.0134 'International Tables Vol C Tables 4.2.6.8 and 6.1.1.4'
O O 0.0389 0.0241 'International Tables Vol C Tables 4.2.6.8 and 6.1.1.4'

_shelx_space_group_comment       
;
The symmetry employed for this shelxl refinement is uniquely defined
by the following loop, which should always be used as a source of
symmetry information in preference to the above space-group names.
They are only intended as comments.
;
_space_group_crystal_system      orthorhombic
_space_group_IT_number           68
_space_group_name_H-M_alt        'C c c e'
_space_group_name_Hall           '-C 2b 2bc'
loop_
_space_group_symop_operation_xyz
'x, y, z'
'-x, -y+1/2, z'
'x, -y+1/2, -z+1/2'
'-x, y, -z+1/2'
'x+1/2, y+1/2, z'
'-x+1/2, -y+1, z'
'x+1/2, -y+1, -z+1/2'
'-x+1/2, y+1/2, -z+1/2'
'-x, -y, -z'
'x, y-1/2, -z'
'-x, y-1/2, z-1/2'
'x, -y, z-1/2'
'-x+1/2, -y+1/2, -z'
'x+1/2, y, -z'
'-x+1/2, y, z-1/2'
'x+1/2, -y+1/2, z-1/2'

_cell_length_a                   28.333(3)
_cell_length_b                   43.635(4)
_cell_length_c                   40.669(4)
_cell_angle_alpha                90
_cell_angle_beta                 90
_cell_angle_gamma                90
_cell_volume                     50280(9)
_cell_formula_units_Z            2
_cell_measurement_reflns_used    9966
_cell_measurement_temperature    101.00
_cell_measurement_theta_max      31.916
_cell_measurement_theta_min      2.488
_shelx_estimated_absorpt_T_max   0.792
_shelx_estimated_absorpt_T_min   0.652
_exptl_absorpt_coefficient_mu    2.033
_exptl_absorpt_correction_T_max  0.86
_exptl_absorpt_correction_T_min  0.35
_exptl_absorpt_correction_type   ?
_exptl_absorpt_process_details   ?
_exptl_absorpt_special_details   ?
_exptl_crystal_colour            'clear light colourless'
_exptl_crystal_colour_lustre     clear
_exptl_crystal_colour_modifier   light
_exptl_crystal_colour_primary    colourless
_exptl_crystal_density_diffrn    0.865
_exptl_crystal_density_meas      ?
_exptl_crystal_density_method    ?
_exptl_crystal_description       block
_exptl_crystal_F_000             13384
_exptl_crystal_size_max          0.23
_exptl_crystal_size_mid          0.2
_exptl_crystal_size_min          0.12
_exptl_transmission_factor_max   ?
_exptl_transmission_factor_min   ?
_diffrn_reflns_av_R_equivalents  0.0839
_diffrn_reflns_av_unetI/netI     0.0415
_diffrn_reflns_Laue_measured_fraction_full 0.988
_diffrn_reflns_Laue_measured_fraction_max 0.988
_diffrn_reflns_limit_h_max       23
_diffrn_reflns_limit_h_min       -23
_diffrn_reflns_limit_k_max       36
_diffrn_reflns_limit_k_min       -36
_diffrn_reflns_limit_l_max       33
_diffrn_reflns_limit_l_min       -33
_diffrn_reflns_number            128000
_diffrn_reflns_point_group_measured_fraction_full 0.988
_diffrn_reflns_point_group_measured_fraction_max 0.988
_diffrn_reflns_theta_full        34.144
_diffrn_reflns_theta_max         34.144
_diffrn_reflns_theta_min         1.873
_diffrn_ambient_temperature      101.00
_diffrn_detector_area_resol_mean ?
_diffrn_measured_fraction_theta_full 0.988
_diffrn_measured_fraction_theta_max 0.988
_diffrn_measurement_device_type  ?
_diffrn_measurement_method       ?
_diffrn_radiation_type           GaK\a
_diffrn_radiation_wavelength     1.34139
_diffrn_source                   ?
_diffrn_source_current           2.86
_diffrn_source_power             0.20005699999999998
_diffrn_source_voltage           69.95
_reflns_Friedel_coverage         0.000
_reflns_Friedel_fraction_full    .
_reflns_Friedel_fraction_max     .
_reflns_number_gt                5350
_reflns_number_total             7640
_reflns_special_details          
;
 Reflections were merged by SHELXL according to the crystal
 class for the calculation of statistics and refinement.
 
 Structure factors included contributions from the .fab file.
 
 _reflns_Friedel_fraction is defined as the number of unique
 Friedel pairs measured divided by the number that would be
 possible theoretically, ignoring centric projections and
 systematic absences.
;
_reflns_threshold_expression     'I > 2\s(I)'
_computing_cell_refinement       'SAINT V8.40B (?, 2016)'
_computing_data_collection       ?
_computing_data_reduction        'SAINT V8.40B (?, 2016)'
_computing_molecular_graphics    'Olex2 1.5-alpha (Dolomanov et al., 2009)'
_computing_publication_material  'Olex2 1.5-alpha (Dolomanov et al., 2009)'
_computing_structure_refinement  'SHELXL 2018/3 (Sheldrick, 2015)'
_computing_structure_solution    'SHELXT 2018/2 (Sheldrick, 2018)'
_refine_diff_density_max         1.646
_refine_diff_density_min         -0.543
_refine_diff_density_rms         0.136
_refine_ls_extinction_coef       .
_refine_ls_extinction_method     none
_refine_ls_goodness_of_fit_ref   1.826
_refine_ls_hydrogen_treatment    constr
_refine_ls_matrix_type           full
_refine_ls_number_parameters     911
_refine_ls_number_reflns         7640
_refine_ls_number_restraints     930
_refine_ls_R_factor_all          0.1581
_refine_ls_R_factor_gt           0.1346
_refine_ls_restrained_S_all      1.732
_refine_ls_shift/su_max          0.005
_refine_ls_shift/su_mean         0.000
_refine_ls_structure_factor_coef Fsqd
_refine_ls_weighting_details     
'w=1/[\s^2^(Fo^2^)+(0.2000P)^2^] where P=(Fo^2^+2Fc^2^)/3'
_refine_ls_weighting_scheme      calc
_refine_ls_wR_factor_gt          0.3925
_refine_ls_wR_factor_ref         0.4217
_refine_special_details          ?
_olex2_refinement_description    
;
1. Fixed Uiso
 At 1.2 times of:
  All C(H) groups, All C(H,H) groups
 At 1.5 times of:
  All C(H,H,H) groups
2. Restrained distances
 C03V-C05P
 1.54 with sigma of 0.001
 C04X-C07E
 1.54 with sigma of 0.001
 C03N-C01I
 1.54 with sigma of 0.001
 C00V-C016
 1.54 with sigma of 0.001
 C03J-C04G
 1.54 with sigma of 0.001
 H06P-H07C
 1.9 with sigma of 0.001
3. Uiso/Uaniso restraints and constraints
O063 \\sim C074 \\sim C062 \\sim C06V \\sim C04D \\sim C071 \\sim C05Z \\sim
C06P: within 2A with sigma of 0.001 and sigma for terminal atoms of 0.002
within 2A
C48 \\sim N04S \\sim C07G \\sim C21 \\sim C1 \\sim C084: within 2A with sigma
of 0.001 and sigma for terminal atoms of 0.002 within 2A
C068 \\sim C05S \\sim C01Y \\sim C033 \\sim N00X \\sim C01W: within 2A with
sigma of 0.001 and sigma for terminal atoms of 0.002 within 2A
N00L \\sim C03J \\sim C03R \\sim C02U \\sim C00N \\sim C01M: within 2A with
sigma of 0.001 and sigma for terminal atoms of 0.002 within 2A
4. Rigid body (RIGU) restrains
 C074, O063, C062, C06P, C05Z, C04D, C06V, C071, C056, C04B, C04E, N1, C04X,
 C04R
 with sigma for 1-2 distances of 0.001 and sigma for 1-3 distances of 0.002
 C034, C04L, C05E, C04G, N00U, C039, C046, C052, C06B, C06K, C06F, N01Q, C03J,
 C03R, C02U, C00N, C01M, N00L
 with sigma for 1-2 distances of 0.001 and sigma for 1-3 distances of 0.002
 C01B, C01N, C016, C00W, C00V, C00Y, C02C, C010, C00M, C01D, C01Z, C03X, C061,
 N00S, C02K, C03N, C013, N04S, C48, C084, C1, C21, C07G, C01I, N00Q, C02D, C03H,
  C01V, C041, C055
 with sigma for 1-2 distances of 0.001 and sigma for 1-3 distances of 0.002
 C02R, C013, C01F, C050, C01Y, C033, N00X, C01W, C05S, C068, C01K, C01R, C02P,
 C02B, C02G, C02S
 with sigma for 1-2 distances of 0.001 and sigma for 1-3 distances of 0.002
 C02J, C02F, C026, C04P, C03V
 with sigma for 1-2 distances of 0.001 and sigma for 1-3 distances of 0.002
 C56, C07I, C05P, C07W, C05H, C04N
 with sigma for 1-2 distances of 0.001 and sigma for 1-3 distances of 0.002
 C01T, C029, C04Z, C04W, C03D, C030
 with sigma for 1-2 distances of 0.001 and sigma for 1-3 distances of 0.002
 N05A, C06J, C058, C05M, C06U, C07E
 with sigma for 1-2 distances of 0.001 and sigma for 1-3 distances of 0.002
 Cd01, N6, N00I, N00C
 with sigma for 1-2 distances of 0.001 and sigma for 1-3 distances of 0.002
 C03I, C04K, C049, C02Y, C02E, C03O, O009, C04T
 with sigma for 1-2 distances of 0.001 and sigma for 1-3 distances of 0.002
5. Others
 Fixed Sof: H02A(0.5) H02B(0.5)
6.a Secondary CH2 refined with riding coordinates:
 C04W(H04A,H04C), C56(H56A,H56B), C02R(H02A,H02B)
6.b Aromatic/amide H refined with riding coordinates:
 C04R(H04R), C04B(H04B), C01M(H01M), C02U(H02U), C03R(H03R), C06J(H06J),
 C058(H058), C05M(H05M), C06U(H06U), C01T(H01T), C03D(H03D), C04P(H04P),
 C02F(H02F), C00M(H00M), C02K(H02K), C03X(H03X), C00W(H00W), C00Y(H00Y),
 C01D(H01D), C034(H034), C05E(H05E), C084(H084), C1(H1), C21(H21), C07G(H07G),
 C01V(H01V), C03H(H03H), C02D(H02D), C01N(H01N), C06F(H06F), C06K(H06K),
 C06B(H06B), C052(H052), C01R(H01R), C068(H068), C05S(H05S), C033(H033),
 C02C(H02C), C03O(H03O), C02Y(H02Y), C049(H049), C03I(H03I), C02G(H02G),
 C02P(H02P), C02S(H02S), C06V(H06V), C071(H071), C06P(H06P), C05Z(H05Z),
 C04N(H04N), C05H(H05H), C050(H050)
6.c Fitted hexagon refined as free rotating group:
 N1(C04X,C04R,C056,C04B,C04E), N00L(C01M,C00N,C02U,C03R,C03J), N05A(C06J,C058,
 C05M,C06U,C07E), C48(C084,C1,C21,C07G,N04S), C046(N01Q,C06F,C06K,C06B,C052),
 C01W(C068,C05S,C01Y,C033,N00X), C03O(C02E,C02Y,C049,C04K,C03I), C04D(C06V,C071,
 C062,C06P,C05Z)
6.d Idealised Me refined as rotating group:
 C04T(H04D,H04E,H04F), C04Z(H04G,H04H,H04I), C055(H05A,H05B,H05C), C074(H07A,
 H07B,H07C), C07W(H07D,H07E,H07F)
;
_atom_sites_solution_hydrogens   geom
_atom_sites_solution_primary     ?
_atom_sites_solution_secondary   ?
loop_
_atom_site_label
_atom_site_type_symbol
_atom_site_fract_x
_atom_site_fract_y
_atom_site_fract_z
_atom_site_U_iso_or_equiv
_atom_site_adp_type
_atom_site_occupancy
_atom_site_site_symmetry_order
_atom_site_calc_flag
_atom_site_refinement_flags_posn
_atom_site_refinement_flags_adp
_atom_site_refinement_flags_occupancy
_atom_site_disorder_assembly
_atom_site_disorder_group
Cd01 Cd 0.52527(6) 0.59603(3) 0.45472(3) 0.1235(9) Uani 1 1 d . . . . .
Cd03 Cd 0.77145(7) 0.60834(4) 0.23557(4) 0.1514(9) Uani 1 1 d . . . . .
O009 O 0.7762(5) 0.6098(3) 0.6506(3) 0.134(5) Uani 1 1 d . . . . .
O063 O 1.0174(6) 0.6348(4) 0.0376(4) 0.197(3) Uani 1 1 d . U . . .
N1 N 0.8272(4) 0.6172(3) 0.1945(2) 0.116(5) Uani 1 1 d G . . . .
C04X C 0.8598(5) 0.5940(2) 0.1884(3) 0.123(6) Uani 1 1 d DG . . . .
C04R C 0.8919(5) 0.5971(3) 0.1627(4) 0.146(7) Uani 1 1 d G . . . .
H04R H 0.914134 0.581248 0.158539 0.175 Uiso 1 1 calc R U . . .
C056 C 0.8915(5) 0.6232(3) 0.1432(3) 0.164(8) Uani 1 1 d G . . . .
C04B C 0.8589(5) 0.6464(3) 0.1494(3) 0.140(6) Uani 1 1 d G . . . .
H04B H 0.858626 0.664252 0.136068 0.168 Uiso 1 1 calc R U . . .
C04E C 0.8268(4) 0.6433(2) 0.1750(3) 0.138(7) Uani 1 1 d G . . . .
N00C N 0.5620(7) 0.5856(4) 0.4051(5) 0.127(5) Uani 1 1 d . . . . .
N00I N 0.4807(7) 0.6121(3) 0.4118(4) 0.103(5) Uani 1 1 d . . . . .
N00L N 0.5522(4) 0.64845(18) 0.4591(2) 0.113(2) Uani 1 1 d G U . . .
C01M C 0.5351(4) 0.6725(2) 0.4402(2) 0.113(2) Uani 1 1 d G U . . .
H01M H 0.515980 0.668483 0.421492 0.136 Uiso 1 1 calc R U . . .
C00N C 0.5459(4) 0.7026(2) 0.4487(3) 0.113(2) Uani 1 1 d G U . . .
C02U C 0.5739(4) 0.70855(18) 0.4760(3) 0.113(2) Uani 1 1 d G U . . .
H02U H 0.581242 0.729094 0.481787 0.136 Uiso 1 1 calc R U . . .
C03R C 0.5910(4) 0.6845(2) 0.4949(2) 0.113(2) Uani 1 1 d G U . . .
H03R H 0.610116 0.688517 0.513575 0.136 Uiso 1 1 calc R U . . .
C03J C 0.5802(4) 0.6544(2) 0.4864(2) 0.113(2) Uani 1 1 d DG U . . .
N6 N 0.4515(8) 0.6057(4) 0.4714(4) 0.141(6) Uani 1 1 d . . . . .
N00S N 0.7222(7) 0.6251(4) 0.2754(5) 0.142(5) Uani 1 1 d . . . . .
N00U N 0.5816(5) 0.5996(3) 0.4941(4) 0.117(5) Uani 1 1 d . . . . .
N00Q N 0.7014(6) 0.5896(3) 0.2298(4) 0.124(5) Uani 1 1 d . . . . .
N05A N 0.8109(6) 0.5624(3) 0.2286(4) 0.204(8) Uani 1 1 d G . . . .
C06J C 0.8002(5) 0.5348(4) 0.2439(4) 0.208(10) Uani 1 1 d G . . . .
H06J H 0.773455 0.533349 0.257882 0.250 Uiso 1 1 calc R U . . .
C058 C 0.8288(7) 0.5094(3) 0.2388(5) 0.226(11) Uani 1 1 d G . . . .
H058 H 0.821522 0.490482 0.249289 0.271 Uiso 1 1 calc R U . . .
C05M C 0.8680(7) 0.5115(3) 0.2184(5) 0.231(13) Uani 1 1 d G . . . .
H05M H 0.887503 0.494120 0.214903 0.277 Uiso 1 1 calc R U . . .
C06U C 0.8786(5) 0.5391(4) 0.2031(4) 0.204(10) Uani 1 1 d G . . . .
H06U H 0.905417 0.540624 0.189111 0.244 Uiso 1 1 calc R U . . .
C07E C 0.8501(7) 0.5646(3) 0.2082(4) 0.175(8) Uani 1 1 d DG . . . .
C030 C 0.4557(8) 0.5956(4) 0.1243(5) 0.095(5) Uani 1 1 d . . . . .
C01T C 0.4387(8) 0.5855(4) 0.1537(5) 0.114(6) Uani 1 1 d . . . . .
H01T H 0.453731 0.593094 0.172894 0.137 Uiso 1 1 calc R U . . .
C029 C 0.4047(8) 0.5668(4) 0.1578(5) 0.119(6) Uani 1 1 d . . . . .
C04W C 0.3823(9) 0.5575(6) 0.1284(5) 0.180(10) Uani 1 1 d . . . . .
H04A H 0.380374 0.534865 0.128381 0.216 Uiso 1 1 calc R U . . .
H04C H 0.349514 0.565438 0.128758 0.216 Uiso 1 1 calc R U . . .
C03D C 0.4036(11) 0.5669(7) 0.0990(6) 0.193(12) Uani 1 1 d . . . . .
H03D H 0.390811 0.558261 0.079449 0.232 Uiso 1 1 calc R U . . .
C03V C 0.5573(9) 0.6274(5) 0.0826(4) 0.126(7) Uani 1 1 d D . . . .
C04P C 0.5802(7) 0.6479(4) 0.1035(4) 0.114(6) Uani 1 1 d . . . . .
H04P H 0.607978 0.658786 0.097688 0.137 Uiso 1 1 calc R U . . .
C02J C 0.5559(7) 0.6507(4) 0.1361(4) 0.093(5) Uani 1 1 d . . . . .
C02F C 0.5182(7) 0.6340(4) 0.1425(4) 0.098(5) Uani 1 1 d . . . . .
H02F H 0.503779 0.635416 0.163545 0.117 Uiso 1 1 calc R U . . .
C026 C 0.4990(8) 0.6143(4) 0.1189(5) 0.100(6) Uani 1 1 d . . . . .
C00M C 0.5766(7) 0.6811(3) 0.3263(4) 0.085(4) Uani 1 1 d . . . . .
H00M H 0.564497 0.672822 0.306454 0.102 Uiso 1 1 calc R U . . .
C03N C 0.6746(8) 0.6213(4) 0.2718(4) 0.123(5) Uani 1 1 d D . . . .
C02K C 0.6423(7) 0.6376(4) 0.2920(4) 0.106(5) Uani 1 1 d . . . . .
H02K H 0.609400 0.634188 0.289237 0.127 Uiso 1 1 calc R U . . .
C01Z C 0.6575(8) 0.6583(4) 0.3156(4) 0.109(5) Uani 1 1 d . . . . .
C03X C 0.7041(8) 0.6597(5) 0.3198(5) 0.126(6) Uani 1 1 d . . . . .
H03X H 0.715432 0.672406 0.336987 0.152 Uiso 1 1 calc R U . . .
C061 C 0.7370(8) 0.6446(6) 0.3017(6) 0.159(7) Uani 1 1 d . . . . .
C00V C 0.5613(6) 0.7101(3) 0.3738(4) 0.092(5) Uani 1 1 d D . . . .
C00W C 0.500000 0.750000 0.3795(5) 0.083(6) Uani 1 2 d S T P . .
H00W H 0.500004 0.750000 0.356109 0.100 Uiso 1 2 calc R U P . .
C00Y C 0.6048(7) 0.7042(3) 0.3847(4) 0.091(4) Uani 1 1 d . . . . .
H00Y H 0.613838 0.711859 0.405662 0.109 Uiso 1 1 calc R U . . .
C010 C 0.6234(7) 0.6746(4) 0.3340(4) 0.102(5) Uani 1 1 d . . . . .
C013 C 0.7001(8) 0.7305(4) 0.2296(5) 0.109(5) Uani 1 1 d . . . . .
C016 C 0.5258(5) 0.7290(3) 0.3939(3) 0.084(4) Uani 1 1 d D . . . .
C01B C 0.5270(6) 0.7274(4) 0.4291(4) 0.089(5) Uani 1 1 d . . . . .
C01D C 0.5489(7) 0.6970(4) 0.3433(3) 0.087(4) Uani 1 1 d . . . . .
H01D H 0.517951 0.700403 0.335145 0.104 Uiso 1 1 calc R U . . .
C039 C 0.5962(8) 0.5711(5) 0.5089(5) 0.132(6) Uani 1 1 d . . . . .
C034 C 0.6292(7) 0.5736(5) 0.5369(4) 0.123(6) Uani 1 1 d . . . . .
H034 H 0.638353 0.555863 0.548898 0.148 Uiso 1 1 calc R U . . .
C04L C 0.6470(9) 0.6027(5) 0.5454(5) 0.130(7) Uani 1 1 d . . . . .
C05E C 0.6284(7) 0.6296(4) 0.5300(4) 0.114(5) Uani 1 1 d . . . . .
H05E H 0.637503 0.649566 0.536787 0.137 Uiso 1 1 calc R U . . .
C04G C 0.5955(7) 0.6248(3) 0.5040(4) 0.125(7) Uani 1 1 d D . . . .
C48 C 0.7867(5) 0.6410(6) 0.3061(6) 0.256(4) Uani 1 1 d G U . . .
C084 C 0.8089(7) 0.6532(6) 0.3336(5) 0.256(4) Uani 1 1 d G U . . .
H084 H 0.790638 0.662296 0.350589 0.308 Uiso 1 1 calc R U . . .
C1 C 0.8577(8) 0.6520(6) 0.3363(5) 0.256(4) Uani 1 1 d G U . . .
H1 H 0.872914 0.660301 0.355112 0.308 Uiso 1 1 calc R U . . .
C21 C 0.8844(5) 0.6386(6) 0.3115(6) 0.256(4) Uani 1 1 d G U . . .
H21 H 0.917809 0.637793 0.313290 0.308 Uiso 1 1 calc R U . . .
C07G C 0.8622(7) 0.6264(5) 0.2839(5) 0.256(4) Uani 1 1 d G U . . .
H07G H 0.880428 0.617281 0.266943 0.308 Uiso 1 1 calc R U . . .
N04S N 0.8133(7) 0.6276(5) 0.2812(5) 0.256(4) Uani 1 1 d G U . . .
C01F C 0.6515(7) 0.7305(4) 0.2289(4) 0.097(4) Uani 1 1 d . . . . .
C01I C 0.6615(10) 0.6001(4) 0.2429(4) 0.124(6) Uani 1 1 d D . . . .
C01V C 0.6180(9) 0.5950(4) 0.2361(5) 0.121(6) Uani 1 1 d . . . . .
H01V H 0.593928 0.603570 0.249553 0.145 Uiso 1 1 calc R U . . .
C041 C 0.6049(10) 0.5757(4) 0.2074(5) 0.122(6) Uani 1 1 d . . . . .
C03H C 0.6374(10) 0.5629(5) 0.1924(5) 0.135(7) Uani 1 1 d . . . . .
H03H H 0.630634 0.549846 0.174322 0.161 Uiso 1 1 calc R U . . .
C02D C 0.6828(9) 0.5674(4) 0.2020(5) 0.126(6) Uani 1 1 d . . . . .
H02D H 0.706120 0.555955 0.190607 0.152 Uiso 1 1 calc R U . . .
C56 C 0.6302(10) 0.6225(7) 0.0446(6) 0.198(11) Uani 1 1 d . . . . .
H56A H 0.646079 0.608361 0.060166 0.238 Uiso 1 1 calc R U . . .
H56B H 0.638560 0.643625 0.051154 0.238 Uiso 1 1 calc R U . . .
C01K C 0.6242(6) 0.7123(4) 0.2043(4) 0.098(5) Uani 1 1 d . . . . .
C01N C 0.500000 0.750000 0.4450(5) 0.085(6) Uani 1 2 d S T P . .
H01N H 0.500001 0.750000 0.468363 0.102 Uiso 1 2 calc R U P . .
C046 C 0.5778(5) 0.5449(3) 0.4984(3) 0.135(6) Uani 1 1 d G . . . .
N01Q N 0.5407(5) 0.5474(2) 0.4763(3) 0.150(6) Uani 1 1 d G . . . .
C06F C 0.5225(5) 0.5214(3) 0.4612(3) 0.156(8) Uani 1 1 d G . . . .
H06F H 0.497118 0.523138 0.446056 0.187 Uiso 1 1 calc R U . . .
C06K C 0.5415(6) 0.4928(2) 0.4683(3) 0.170(8) Uani 1 1 d G . . . .
H06K H 0.529142 0.474967 0.457953 0.204 Uiso 1 1 calc R U . . .
C06B C 0.5787(6) 0.4902(2) 0.4904(4) 0.179(9) Uani 1 1 d G . . . .
H06B H 0.591710 0.470650 0.495224 0.214 Uiso 1 1 calc R U . . .
C052 C 0.5969(5) 0.5163(3) 0.5055(3) 0.187(9) Uani 1 1 d G . . . .
H052 H 0.622254 0.514505 0.520597 0.225 Uiso 1 1 calc R U . . .
C01R C 0.5996(6) 0.6868(4) 0.2133(4) 0.091(5) Uani 1 1 d . . . . .
H01R H 0.597454 0.682508 0.236139 0.110 Uiso 1 1 calc R U . . .
C01W C 0.7943(4) 0.6653(3) 0.1862(3) 0.142(3) Uani 1 1 d G U . . .
C068 C 0.7948(5) 0.6952(3) 0.1745(3) 0.142(3) Uani 1 1 d G U . . .
H068 H 0.817227 0.701196 0.158403 0.171 Uiso 1 1 calc R U . . .
C05S C 0.7624(5) 0.7164(2) 0.1864(3) 0.142(3) Uani 1 1 d G U . . .
H05S H 0.762718 0.736901 0.178425 0.171 Uiso 1 1 calc R U . . .
C01Y C 0.7295(4) 0.7077(3) 0.2100(4) 0.142(3) Uani 1 1 d G U . . .
C033 C 0.7290(4) 0.6778(3) 0.2217(3) 0.142(3) Uani 1 1 d G U . . .
H033 H 0.706544 0.671824 0.237796 0.170 Uiso 1 1 calc R U . . .
N00X N 0.7614(5) 0.6566(2) 0.2098(3) 0.142(3) Uani 1 1 d G U . . .
C02B C 0.5770(7) 0.6728(4) 0.1578(4) 0.104(5) Uani 1 1 d . . . . .
C02C C 0.6387(7) 0.6867(4) 0.3658(4) 0.105(5) Uani 1 1 d . . . . .
H02C H 0.669779 0.683255 0.373822 0.126 Uiso 1 1 calc R U . . .
C03O C 0.7462(5) 0.6319(3) 0.5989(3) 0.131(7) Uani 1 1 d G . . . .
H03O H 0.767251 0.648799 0.599331 0.157 Uiso 1 1 calc R U . . .
C02E C 0.7477(4) 0.6101(3) 0.6238(3) 0.128(7) Uani 1 1 d G . . . .
C02Y C 0.7169(5) 0.5853(3) 0.6232(3) 0.113(5) Uani 1 1 d G . . . .
H02Y H 0.717979 0.570366 0.640217 0.135 Uiso 1 1 calc R U . . .
C049 C 0.6845(4) 0.5823(3) 0.5977(3) 0.111(5) Uani 1 1 d G . . . .
H049 H 0.663465 0.565382 0.597326 0.133 Uiso 1 1 calc R U . . .
C04K C 0.6830(4) 0.6041(3) 0.5729(3) 0.132(7) Uani 1 1 d G . . . .
C03I C 0.7138(5) 0.6289(3) 0.5734(3) 0.141(7) Uani 1 1 d G . . . .
H03I H 0.712736 0.643815 0.556440 0.169 Uiso 1 1 calc R U . . .
C02G C 0.6047(8) 0.7002(5) 0.1493(4) 0.140(8) Uani 1 1 d . . . . .
H02G H 0.609204 0.705167 0.126816 0.168 Uiso 1 1 calc R U . . .
C02P C 0.5775(7) 0.6666(4) 0.1922(4) 0.116(6) Uani 1 1 d . . . . .
H02P H 0.562687 0.648703 0.200626 0.139 Uiso 1 1 calc R U . . .
C02R C 0.7274(8) 0.750000 0.250000 0.098(6) Uani 1 2 d S T P . .
H02A H 0.748030 0.762801 0.235941 0.118 Uiso 0.5 1 calc R U P . .
H02B H 0.748034 0.737200 0.264057 0.118 Uiso 0.5 1 calc R U P . .
C02S C 0.6232(7) 0.7178(4) 0.1717(4) 0.126(7) Uani 1 1 d . . . . .
H02S H 0.637356 0.736267 0.164288 0.151 Uiso 1 1 calc R U . . .
C04D C 0.9282(6) 0.6296(4) 0.1161(3) 0.197(3) Uani 1 1 d G U . . .
C06V C 0.9490(7) 0.6040(3) 0.1019(4) 0.197(3) Uani 1 1 d G U . . .
H06V H 0.941928 0.584087 0.110081 0.236 Uiso 1 1 calc R U . . .
C071 C 0.9800(7) 0.6074(4) 0.0757(4) 0.197(3) Uani 1 1 d G U . . .
H071 H 0.994179 0.589882 0.065958 0.236 Uiso 1 1 calc R U . . .
C062 C 0.9903(6) 0.6365(4) 0.0637(4) 0.197(3) Uani 1 1 d G U . . .
C06P C 0.9695(6) 0.6621(3) 0.0780(4) 0.197(3) Uani 1 1 d G U . . .
H06P H 0.976580 0.681992 0.069769 0.236 Uiso 1 1 calc DR U . . .
C05Z C 0.9385(6) 0.6587(3) 0.1042(4) 0.197(3) Uani 1 1 d G U . . .
H05Z H 0.924328 0.676197 0.113891 0.236 Uiso 1 1 calc R U . . .
C04N C 0.5736(10) 0.5940(5) -0.0025(6) 0.144(8) Uani 1 1 d . . . . .
H04N H 0.555513 0.582097 -0.017477 0.173 Uiso 1 1 calc R U . . .
C05H C 0.6173(11) 0.5990(7) -0.0098(7) 0.178(11) Uani 1 1 d . . . . .
H05H H 0.628686 0.590336 -0.029711 0.214 Uiso 1 1 calc R U . . .
C07I C 0.6504(14) 0.6165(8) 0.0096(8) 0.228(13) Uani 1 1 d . . . . .
C05P C 0.5761(9) 0.6184(5) 0.0483(4) 0.145(7) Uani 1 1 d D . . . .
C04T C 0.8168(7) 0.6307(4) 0.6502(5) 0.132(7) Uani 1 1 d . . . . .
H04D H 0.834901 0.627652 0.629940 0.199 Uiso 1 1 calc R U . . .
H04E H 0.837027 0.626550 0.669245 0.199 Uiso 1 1 calc R U . . .
H04F H 0.805635 0.651976 0.651192 0.199 Uiso 1 1 calc R U . . .
C04Z C 0.3864(8) 0.5571(4) 0.1894(4) 0.144(8) Uani 1 1 d . . . . .
H04G H 0.412257 0.555970 0.205312 0.217 Uiso 1 1 calc R U . . .
H04H H 0.371696 0.536889 0.187124 0.217 Uiso 1 1 calc R U . . .
H04I H 0.362823 0.571924 0.196984 0.217 Uiso 1 1 calc R U . . .
C050 C 0.6318(9) 0.750000 0.250000 0.103(6) Uani 1 2 d S T P . .
H050 H 0.598232 0.750000 0.250000 0.124 Uiso 1 2 calc R U P . .
C055 C 0.5539(8) 0.5689(5) 0.1997(4) 0.141(6) Uani 1 1 d . . . . .
H05A H 0.534068 0.575923 0.218003 0.211 Uiso 1 1 calc R U . . .
H05B H 0.549765 0.546833 0.196680 0.211 Uiso 1 1 calc R U . . .
H05C H 0.544720 0.579698 0.179572 0.211 Uiso 1 1 calc R U . . .
C074 C 1.0380(9) 0.6688(6) 0.0303(5) 0.197(3) Uani 1 1 d . U . . .
H07A H 1.053809 0.668987 0.008889 0.296 Uiso 1 1 calc R U . . .
H07B H 1.060580 0.674488 0.047507 0.296 Uiso 1 1 calc R U . . .
H07C H 1.011916 0.683625 0.030102 0.296 Uiso 1 1 calc DR U . . .
C07W C 0.6980(13) 0.6225(11) 0.0028(7) 0.31(2) Uani 1 1 d . . . . .
H07D H 0.711444 0.605455 -0.009755 0.463 Uiso 1 1 calc R U . . .
H07E H 0.715329 0.624935 0.023476 0.463 Uiso 1 1 calc R U . . .
H07F H 0.700498 0.641433 -0.010114 0.463 Uiso 1 1 calc R U . . .

loop_
_atom_site_aniso_label
_atom_site_aniso_U_11
_atom_site_aniso_U_22
_atom_site_aniso_U_33
_atom_site_aniso_U_23
_atom_site_aniso_U_13
_atom_site_aniso_U_12
Cd01 0.2012(19) 0.0943(13) 0.0749(12) 0.0227(7) -0.0448(9) -0.0136(10)
Cd03 0.201(2) 0.1169(15) 0.1366(16) -0.0050(10) 0.0482(12) 0.0370(12)
O009 0.178(12) 0.124(11) 0.101(9) 0.032(8) -0.040(8) -0.012(8)
O063 0.256(7) 0.170(6) 0.166(6) -0.005(6) 0.091(5) 0.030(6)
N1 0.123(12) 0.119(11) 0.107(11) -0.018(8) -0.007(8) 0.014(8)
C04X 0.139(15) 0.122(13) 0.110(14) -0.016(9) 0.004(9) 0.020(10)
C04R 0.179(18) 0.117(12) 0.141(16) -0.020(9) 0.039(11) 0.018(11)
C056 0.212(16) 0.136(13) 0.144(14) -0.005(10) 0.058(12) 0.035(11)
C04B 0.174(16) 0.114(12) 0.131(15) -0.019(10) 0.027(10) 0.009(10)
C04E 0.162(16) 0.119(12) 0.135(15) -0.008(10) 0.024(10) 0.023(10)
N00C 0.144(12) 0.072(11) 0.166(15) 0.038(10) -0.065(10) -0.008(9)
N00I 0.161(12) 0.079(11) 0.070(9) 0.003(9) -0.035(9) -0.005(9)
N00L 0.193(6) 0.090(5) 0.056(4) 0.017(4) -0.022(4) -0.017(5)
C01M 0.193(6) 0.090(5) 0.056(4) 0.017(4) -0.022(4) -0.017(5)
C00N 0.193(6) 0.090(5) 0.056(4) 0.017(4) -0.022(4) -0.017(5)
C02U 0.193(6) 0.090(5) 0.056(4) 0.017(4) -0.022(4) -0.017(5)
C03R 0.193(6) 0.090(5) 0.056(4) 0.017(4) -0.022(4) -0.017(5)
C03J 0.193(6) 0.090(5) 0.056(4) 0.017(4) -0.022(4) -0.017(5)
N6 0.251(19) 0.107(13) 0.065(10) 0.038(10) -0.056(9) 0.043(11)
N00S 0.171(9) 0.118(12) 0.138(11) 0.001(9) 0.036(8) 0.038(9)
N00U 0.169(13) 0.080(6) 0.102(10) 0.014(6) -0.027(9) -0.029(7)
N00Q 0.186(11) 0.083(10) 0.102(10) 0.001(7) 0.037(9) 0.023(9)
N05A 0.236(19) 0.234(18) 0.142(18) 0.048(14) 0.007(11) 0.110(15)
C06J 0.21(2) 0.24(2) 0.17(2) 0.067(17) -0.027(15) 0.100(16)
C058 0.25(3) 0.24(2) 0.18(2) 0.060(19) -0.011(16) 0.109(18)
C05M 0.29(3) 0.171(17) 0.24(3) -0.034(18) 0.033(19) 0.048(18)
C06U 0.26(2) 0.161(17) 0.19(2) -0.050(16) 0.026(17) 0.057(16)
C07E 0.25(2) 0.177(17) 0.103(16) -0.044(14) 0.001(12) 0.068(15)
C030 0.159(16) 0.050(12) 0.076(11) -0.020(9) -0.013(11) -0.007(11)
C01T 0.188(15) 0.066(12) 0.089(10) -0.010(10) 0.003(10) -0.005(10)
C029 0.194(15) 0.074(12) 0.089(9) -0.020(9) 0.013(9) -0.012(10)
C04W 0.230(19) 0.20(2) 0.109(10) -0.064(13) 0.018(11) -0.067(17)
C03D 0.25(3) 0.24(3) 0.084(10) -0.085(15) 0.001(13) -0.12(2)
C03V 0.184(19) 0.135(17) 0.059(13) -0.041(11) -0.022(12) 0.013(14)
C04P 0.178(14) 0.115(14) 0.049(8) -0.019(8) -0.021(9) 0.006(11)
C02J 0.144(14) 0.091(13) 0.045(8) -0.010(9) -0.033(9) 0.011(9)
C02F 0.148(14) 0.082(12) 0.063(11) -0.019(8) -0.030(9) 0.009(9)
C026 0.182(17) 0.067(12) 0.052(11) 0.003(8) -0.059(12) 0.013(11)
C00M 0.145(9) 0.059(10) 0.052(8) 0.017(7) 0.021(7) 0.004(8)
C03N 0.174(9) 0.096(11) 0.099(10) 0.004(7) 0.033(8) 0.031(9)
C02K 0.163(11) 0.079(11) 0.076(10) 0.013(6) 0.020(8) 0.029(8)
C01Z 0.155(8) 0.094(11) 0.079(10) 0.009(7) 0.019(8) 0.023(9)
C03X 0.155(8) 0.122(14) 0.103(12) 0.006(10) 0.017(8) 0.022(9)
C061 0.153(7) 0.157(16) 0.165(14) -0.022(11) 0.036(7) 0.019(8)
C00V 0.147(10) 0.073(10) 0.056(8) 0.009(7) 0.007(6) 0.002(8)
C00W 0.132(14) 0.061(14) 0.056(11) 0.000 0.000 -0.013(9)
C00Y 0.146(10) 0.064(10) 0.063(9) 0.014(7) 0.004(6) -0.005(8)
C010 0.148(9) 0.087(11) 0.070(8) 0.003(7) 0.013(7) 0.014(8)
C013 0.142(8) 0.058(8) 0.128(11) -0.004(7) 0.007(7) 0.004(6)
C016 0.138(11) 0.059(11) 0.053(7) -0.001(6) 0.000(6) -0.012(7)
C01B 0.117(13) 0.098(13) 0.052(7) -0.009(6) -0.006(7) -0.023(9)
C01D 0.141(10) 0.073(11) 0.046(8) 0.014(6) 0.012(7) 0.012(8)
C039 0.212(15) 0.085(6) 0.097(11) 0.014(7) -0.030(10) -0.016(8)
C034 0.184(15) 0.106(9) 0.080(10) 0.005(9) -0.008(9) -0.012(10)
C04L 0.184(17) 0.104(9) 0.103(14) 0.008(8) -0.037(11) -0.006(9)
C05E 0.164(14) 0.103(10) 0.076(10) 0.004(8) -0.027(8) -0.009(9)
C04G 0.198(15) 0.082(6) 0.096(11) 0.019(6) -0.052(10) -0.031(7)
C48 0.156(6) 0.318(9) 0.295(9) -0.085(8) 0.020(7) 0.048(7)
C084 0.155(6) 0.319(9) 0.295(9) -0.085(8) 0.020(7) 0.048(7)
C1 0.156(6) 0.319(9) 0.295(9) -0.085(8) 0.020(7) 0.048(7)
C21 0.156(6) 0.318(9) 0.295(9) -0.085(8) 0.020(7) 0.048(7)
C07G 0.156(6) 0.318(9) 0.295(9) -0.085(8) 0.020(7) 0.048(7)
N04S 0.155(6) 0.318(9) 0.295(9) -0.085(8) 0.020(7) 0.048(7)
C01F 0.143(8) 0.095(11) 0.054(9) -0.013(7) 0.007(6) 0.002(6)
C01I 0.188(10) 0.090(12) 0.093(10) 0.008(7) 0.035(8) 0.030(9)
C01V 0.188(11) 0.084(12) 0.089(11) 0.002(8) 0.032(9) 0.033(10)
C041 0.208(14) 0.079(12) 0.079(11) 0.014(7) 0.033(9) 0.020(10)
C03H 0.212(14) 0.121(15) 0.071(12) -0.002(10) 0.024(10) 0.032(11)
C02D 0.214(13) 0.065(10) 0.100(11) 0.012(7) 0.017(10) 0.034(11)
C56 0.217(17) 0.21(3) 0.164(15) -0.122(17) -0.017(16) -0.009(18)
C01K 0.145(11) 0.104(10) 0.044(7) -0.014(7) 0.011(7) 0.001(8)
C01N 0.116(17) 0.093(15) 0.046(10) 0.000 0.000 -0.024(11)
C046 0.240(16) 0.074(6) 0.089(12) 0.034(8) -0.057(10) -0.016(8)
N01Q 0.249(15) 0.105(10) 0.097(12) 0.033(9) -0.065(9) -0.016(10)
C06F 0.26(2) 0.108(10) 0.104(14) 0.029(9) -0.093(13) -0.002(10)
C06K 0.29(2) 0.117(10) 0.105(15) 0.037(11) -0.039(12) 0.023(12)
C06B 0.31(2) 0.073(8) 0.150(19) 0.058(11) -0.072(14) 0.020(12)
C052 0.32(2) 0.088(8) 0.155(18) 0.043(10) -0.070(16) 0.016(11)
C01R 0.140(12) 0.100(10) 0.034(8) -0.016(7) 0.009(8) 0.005(8)
C01W 0.172(7) 0.075(5) 0.179(7) -0.014(5) 0.039(5) 0.013(5)
C068 0.172(7) 0.075(5) 0.180(7) -0.014(5) 0.040(5) 0.013(5)
C05S 0.172(7) 0.075(5) 0.180(7) -0.014(5) 0.040(5) 0.013(5)
C01Y 0.172(7) 0.075(5) 0.179(7) -0.014(5) 0.039(5) 0.013(5)
C033 0.172(7) 0.075(5) 0.179(7) -0.014(5) 0.039(5) 0.013(5)
N00X 0.172(7) 0.075(5) 0.179(7) -0.014(5) 0.039(5) 0.013(5)
C02B 0.169(15) 0.101(11) 0.042(6) -0.027(8) 0.011(8) 0.007(9)
C02C 0.155(11) 0.079(11) 0.080(9) 0.000(7) 0.009(7) -0.001(8)
C03O 0.164(15) 0.128(13) 0.099(12) 0.031(9) -0.032(9) -0.012(11)
C02E 0.172(14) 0.121(12) 0.092(10) 0.023(8) -0.031(9) -0.006(9)
C02Y 0.157(13) 0.112(12) 0.070(10) 0.003(9) -0.009(8) 0.006(9)
C049 0.150(13) 0.107(12) 0.075(10) -0.012(8) -0.009(8) 0.023(10)
C04K 0.198(17) 0.120(13) 0.078(11) -0.004(8) -0.037(11) -0.003(10)
C03I 0.186(16) 0.120(14) 0.118(13) 0.023(11) -0.052(10) 0.002(11)
C02G 0.232(19) 0.143(14) 0.045(9) -0.011(8) -0.003(10) -0.045(12)
C02P 0.180(15) 0.124(11) 0.044(7) -0.021(7) 0.006(8) -0.022(10)
C02R 0.140(13) 0.043(12) 0.112(14) 0.023(8) 0.000 0.000
C02S 0.212(18) 0.118(12) 0.046(7) -0.009(7) 0.003(8) -0.031(12)
C04D 0.255(7) 0.169(6) 0.166(6) -0.005(6) 0.091(5) 0.031(6)
C06V 0.255(7) 0.169(6) 0.166(6) -0.005(6) 0.091(5) 0.031(6)
C071 0.255(7) 0.169(6) 0.166(6) -0.005(6) 0.091(5) 0.031(6)
C062 0.255(7) 0.169(6) 0.166(6) -0.005(6) 0.091(5) 0.031(6)
C06P 0.255(7) 0.169(6) 0.166(6) -0.005(6) 0.091(5) 0.031(6)
C05Z 0.255(7) 0.169(6) 0.166(6) -0.005(6) 0.091(5) 0.031(6)
C04N 0.204(19) 0.130(17) 0.098(18) 0.002(14) -0.032(17) 0.050(17)
C05H 0.22(2) 0.20(2) 0.114(17) -0.074(15) -0.007(17) 0.024(18)
C07I 0.233(18) 0.28(3) 0.172(16) -0.130(17) -0.007(15) 0.00(2)
C05P 0.210(17) 0.126(18) 0.098(16) -0.019(14) -0.050(16) 0.010(17)
C04T 0.167(14) 0.112(14) 0.118(14) 0.022(12) -0.023(11) -0.001(9)
C04Z 0.25(2) 0.079(13) 0.102(10) -0.022(10) 0.039(12) -0.025(13)
C050 0.145(12) 0.104(15) 0.059(13) -0.025(10) 0.000 0.000
C055 0.212(14) 0.120(16) 0.090(13) 0.016(11) 0.022(10) 0.010(11)
C074 0.256(7) 0.170(7) 0.166(6) -0.005(6) 0.091(5) 0.030(6)
C07W 0.247(19) 0.52(6) 0.16(2) -0.19(3) 0.006(19) -0.05(3)

_geom_special_details            
;
 All esds (except the esd in the dihedral angle between two l.s. planes)
 are estimated using the full covariance matrix.  The cell esds are taken
 into account individually in the estimation of esds in distances, angles
 and torsion angles; correlations between esds in cell parameters are only
 used when they are defined by crystal symmetry.  An approximate (isotropic)
 treatment of cell esds is used for estimating esds involving l.s. planes.
;
loop_
_geom_bond_atom_site_label_1
_geom_bond_atom_site_label_2
_geom_bond_distance
_geom_bond_site_symmetry_2
_geom_bond_publ_flag
Cd01 N00C 2.32(2) . ?
Cd01 N00I 2.268(15) . ?
Cd01 N00L 2.418(8) . ?
Cd01 N6 2.24(2) . ?
Cd01 N00U 2.267(15) . ?
Cd01 N01Q 2.335(9) . ?
Cd03 N1 2.331(9) . ?
Cd03 N00S 2.260(17) . ?
Cd03 N00Q 2.161(19) . ?
Cd03 N05A 2.310(11) . ?
Cd03 N04S 2.359(16) . ?
Cd03 N00X 2.369(9) . ?
O009 C02E 1.356(14) . ?
O009 C04T 1.47(2) . ?
O063 C062 1.311(16) . ?
O063 C074 1.62(3) . ?
N1 C04X 1.3900 . ?
N1 C04E 1.3900 . ?
C04X C04R 1.3900 . ?
C04X C07E 1.5403(11) . ?
C04R H04R 0.9500 . ?
C04R C056 1.3900 . ?
C056 C04B 1.3900 . ?
C056 C04D 1.542(13) . ?
C04B H04B 0.9500 . ?
C04B C04E 1.3900 . ?
C04E C01W 1.405(12) . ?
N00C C030 1.37(2) 4_655 ?
N00C C03D 1.28(3) 4_655 ?
N00I C03V 1.29(2) 4_655 ?
N00I C026 1.38(2) 4_655 ?
N00L C01M 1.3900 . ?
N00L C03J 1.3900 . ?
C01M H01M 0.9500 . ?
C01M C00N 1.3900 . ?
C00N C02U 1.3900 . ?
C00N C01B 1.446(18) . ?
C02U H02U 0.9500 . ?
C02U C03R 1.3900 . ?
C03R H03R 0.9500 . ?
C03R C03J 1.3900 . ?
C03J C04G 1.5401(11) . ?
N6 C04N 1.54(3) 4_655 ?
N6 C05P 1.25(2) 4_655 ?
N00S C03N 1.37(2) . ?
N00S C061 1.43(3) . ?
N00U C039 1.44(2) . ?
N00U C04G 1.236(17) . ?
N00Q C01I 1.33(3) . ?
N00Q C02D 1.58(2) . ?
N05A C06J 1.3900 . ?
N05A C07E 1.3900 . ?
C06J H06J 0.9500 . ?
C06J C058 1.3900 . ?
C058 H058 0.9500 . ?
C058 C05M 1.3900 . ?
C05M H05M 0.9500 . ?
C05M C06U 1.3900 . ?
C06U H06U 0.9500 . ?
C06U C07E 1.3900 . ?
C030 C01T 1.36(2) . ?
C030 C026 1.49(3) . ?
C01T H01T 0.9500 . ?
C01T C029 1.27(2) . ?
C029 C04W 1.41(3) . ?
C029 C04Z 1.45(2) . ?
C04W H04A 0.9900 . ?
C04W H04C 0.9900 . ?
C04W C03D 1.40(3) . ?
C03D H03D 0.9500 . ?
C03V C04P 1.39(3) . ?
C03V C05P 1.5400(11) . ?
C04P H04P 0.9500 . ?
C04P C02J 1.50(2) . ?
C02J C02F 1.32(2) . ?
C02J C02B 1.44(2) . ?
C02F H02F 0.9500 . ?
C02F C026 1.40(2) . ?
C00M H00M 0.9500 . ?
C00M C010 1.39(2) . ?
C00M C01D 1.251(18) . ?
C03N C02K 1.42(2) . ?
C03N C01I 1.5400(11) . ?
C02K H02K 0.9500 . ?
C02K C01Z 1.39(2) . ?
C01Z C03X 1.33(2) . ?
C01Z C010 1.41(2) . ?
C03X H03X 0.9500 . ?
C03X C061 1.36(3) . ?
C061 C48 1.43(3) . ?
C00V C00Y 1.33(2) . ?
C00V C016 1.5401(11) . ?
C00V C01D 1.41(2) . ?
C00W H00W 0.9500 . ?
C00W C016 1.310(16) 2_665 ?
C00W C016 1.310(16) . ?
C00Y H00Y 0.9500 . ?
C00Y C02C 1.45(2) . ?
C010 C02C 1.46(2) . ?
C013 C01F 1.38(2) . ?
C013 C01Y 1.52(2) . ?
C013 C02R 1.42(2) . ?
C016 C01B 1.43(2) . ?
C01B C01N 1.403(17) . ?
C01D H01D 0.9500 . ?
C039 C034 1.48(3) . ?
C039 C046 1.33(2) . ?
C034 H034 0.9500 . ?
C034 C04L 1.41(3) . ?
C04L C05E 1.43(2) . ?
C04L C04K 1.51(2) . ?
C05E H05E 0.9500 . ?
C05E C04G 1.42(2) . ?
C48 C084 1.3900 . ?
C48 N04S 1.3900 . ?
C084 H084 0.9500 . ?
C084 C1 1.3900 . ?
C1 H1 0.9500 . ?
C1 C21 1.3900 . ?
C21 H21 0.9500 . ?
C21 C07G 1.3900 . ?
C07G H07G 0.9500 . ?
C07G N04S 1.3900 . ?
C01F C01K 1.49(2) . ?
C01F C050 1.330(19) . ?
C01I C01V 1.28(3) . ?
C01V H01V 0.9500 . ?
C01V C041 1.49(3) . ?
C041 C03H 1.24(3) . ?
C041 C055 1.51(3) . ?
C03H H03H 0.9500 . ?
C03H C02D 1.36(3) . ?
C02D H02D 0.9500 . ?
C56 H56A 0.9900 . ?
C56 H56B 0.9900 . ?
C56 C07I 1.56(4) . ?
C56 C05P 1.55(3) . ?
C01K C01R 1.37(2) . ?
C01K C02S 1.35(2) . ?
C01N H01N 0.9500 . ?
C046 N01Q 1.3900 . ?
C046 C052 1.3900 . ?
N01Q C06F 1.3900 . ?
C06F H06F 0.9500 . ?
C06F C06K 1.3900 . ?
C06K H06K 0.9500 . ?
C06K C06B 1.3900 . ?
C06B H06B 0.9500 . ?
C06B C052 1.3900 . ?
C052 H052 0.9500 . ?
C01R H01R 0.9500 . ?
C01R C02P 1.38(2) . ?
C01W C068 1.3900 . ?
C01W N00X 1.3900 . ?
C068 H068 0.9500 . ?
C068 C05S 1.3900 . ?
C05S H05S 0.9500 . ?
C05S C01Y 1.3900 . ?
C01Y C033 1.3900 . ?
C033 H033 0.9500 . ?
C033 N00X 1.3900 . ?
C02B C02G 1.47(2) . ?
C02B C02P 1.43(2) . ?
C02C H02C 0.9500 . ?
C03O H03O 0.9500 . ?
C03O C02E 1.3900 . ?
C03O C03I 1.3900 . ?
C02E C02Y 1.3900 . ?
C02Y H02Y 0.9500 . ?
C02Y C049 1.3900 . ?
C049 H049 0.9500 . ?
C049 C04K 1.3900 . ?
C04K C03I 1.3900 . ?
C03I H03I 0.9500 . ?
C02G H02G 0.9500 . ?
C02G C02S 1.30(2) . ?
C02P H02P 0.9500 . ?
C02R H02A 0.9900 . ?
C02R H02B 0.9900 . ?
C02S H02S 0.9500 . ?
C04D C06V 1.3900 . ?
C04D C05Z 1.3900 . ?
C06V H06V 0.9500 . ?
C06V C071 1.3900 . ?
C071 H071 0.9500 . ?
C071 C062 1.3900 . ?
C062 C06P 1.3900 . ?
C06P H06P 0.9500 . ?
C06P C05Z 1.3900 . ?
C05Z H05Z 0.9500 . ?
C04N H04N 0.9500 . ?
C04N C05H 1.29(3) . ?
C05H H05H 0.9500 . ?
C05H C07I 1.44(4) . ?
C07I C07W 1.40(4) . ?
C04T H04D 0.9800 . ?
C04T H04E 0.9800 . ?
C04T H04F 0.9800 . ?
C04Z H04G 0.9800 . ?
C04Z H04H 0.9800 . ?
C04Z H04I 0.9800 . ?
C050 H050 0.9500 . ?
C055 H05A 0.9800 . ?
C055 H05B 0.9800 . ?
C055 H05C 0.9800 . ?
C074 H07A 0.9800 . ?
C074 H07B 0.9800 . ?
C074 H07C 0.9800 . ?
C07W H07D 0.9800 . ?
C07W H07E 0.9800 . ?
C07W H07F 0.9800 . ?

loop_
_geom_angle_atom_site_label_1
_geom_angle_atom_site_label_2
_geom_angle_atom_site_label_3
_geom_angle
_geom_angle_site_symmetry_1
_geom_angle_site_symmetry_3
_geom_angle_publ_flag
N00C Cd01 N00L 96.1(4) . . ?
N00C Cd01 N01Q 93.8(5) . . ?
N00I Cd01 N00C 68.9(7) . . ?
N00I Cd01 N00L 86.5(4) . . ?
N00I Cd01 N01Q 132.4(5) . . ?
N6 Cd01 N00C 136.1(6) . . ?
N6 Cd01 N00I 69.8(7) . . ?
N6 Cd01 N00L 95.4(5) . . ?
N6 Cd01 N00U 115.5(6) . . ?
N6 Cd01 N01Q 103.4(5) . . ?
N00U Cd01 N00C 108.3(6) . . ?
N00U Cd01 N00I 156.3(5) . . ?
N00U Cd01 N00L 70.2(4) . . ?
N00U Cd01 N01Q 70.4(5) . . ?
N01Q Cd01 N00L 140.6(4) . . ?
N1 Cd03 N04S 99.5(6) . . ?
N1 Cd03 N00X 67.5(5) . . ?
N00S Cd03 N1 151.5(6) . . ?
N00S Cd03 N05A 131.8(6) . . ?
N00S Cd03 N04S 68.3(8) . . ?
N00S Cd03 N00X 87.5(6) . . ?
N00Q Cd03 N1 127.4(5) . . ?
N00Q Cd03 N00S 68.5(7) . . ?
N00Q Cd03 N05A 95.9(6) . . ?
N00Q Cd03 N04S 133.1(7) . . ?
N00Q Cd03 N00X 100.2(5) . . ?
N05A Cd03 N1 74.2(5) . . ?
N05A Cd03 N04S 99.3(7) . . ?
N05A Cd03 N00X 140.7(5) . . ?
N04S Cd03 N00X 95.3(7) . . ?
C02E O009 C04T 117.0(13) . . ?
C062 O063 C074 107.9(16) . . ?
C04X N1 Cd03 117.3(7) . . ?
C04X N1 C04E 120.0 . . ?
C04E N1 Cd03 122.6(7) . . ?
N1 C04X C04R 120.0 . . ?
N1 C04X C07E 113.1(11) . . ?
C04R C04X C07E 126.0(11) . . ?
C04X C04R H04R 120.0 . . ?
C056 C04R C04X 120.0 . . ?
C056 C04R H04R 120.0 . . ?
C04R C056 C04B 120.0 . . ?
C04R C056 C04D 123.4(12) . . ?
C04B C056 C04D 116.5(12) . . ?
C056 C04B H04B 120.0 . . ?
C056 C04B C04E 120.0 . . ?
C04E C04B H04B 120.0 . . ?
N1 C04E C01W 112.4(11) . . ?
C04B C04E N1 120.0 . . ?
C04B C04E C01W 127.4(11) . . ?
C030 N00C Cd01 122.4(15) 4_655 . ?
C03D N00C Cd01 125.3(16) 4_655 . ?
C03D N00C C030 112(2) 4_655 4_655 ?
C03V N00I Cd01 119.2(14) 4_655 . ?
C03V N00I C026 118.6(17) 4_655 4_655 ?
C026 N00I Cd01 119.0(14) 4_655 . ?
C01M N00L Cd01 124.4(5) . . ?
C01M N00L C03J 120.0 . . ?
C03J N00L Cd01 114.5(5) . . ?
N00L C01M H01M 120.0 . . ?
N00L C01M C00N 120.0 . . ?
C00N C01M H01M 120.0 . . ?
C01M C00N C02U 120.0 . . ?
C01M C00N C01B 119.3(9) . . ?
C02U C00N C01B 120.7(9) . . ?
C00N C02U H02U 120.0 . . ?
C03R C02U C00N 120.0 . . ?
C03R C02U H02U 120.0 . . ?
C02U C03R H03R 120.0 . . ?
C02U C03R C03J 120.0 . . ?
C03J C03R H03R 120.0 . . ?
N00L C03J C04G 112.1(9) . . ?
C03R C03J N00L 120.0 . . ?
C03R C03J C04G 127.9(10) . . ?
C04N N6 Cd01 128.1(15) 4_655 . ?
C05P N6 Cd01 118.3(16) 4_655 . ?
C05P N6 C04N 113(2) 4_655 4_655 ?
C03N N00S Cd03 119.4(15) . . ?
C03N N00S C061 116.3(18) . . ?
C061 N00S Cd03 123.2(17) . . ?
C039 N00U Cd01 116.0(12) . . ?
C04G N00U Cd01 121.0(12) . . ?
C04G N00U C039 122.7(15) . . ?
C01I N00Q Cd03 127.3(14) . . ?
C01I N00Q C02D 102.4(17) . . ?
C02D N00Q Cd03 128.1(13) . . ?
C06J N05A Cd03 126.3(10) . . ?
C06J N05A C07E 120.0 . . ?
C07E N05A Cd03 113.6(10) . . ?
N05A C06J H06J 120.0 . . ?
C058 C06J N05A 120.0 . . ?
C058 C06J H06J 120.0 . . ?
C06J C058 H058 120.0 . . ?
C06J C058 C05M 120.0 . . ?
C05M C058 H058 120.0 . . ?
C058 C05M H05M 120.0 . . ?
C058 C05M C06U 120.0 . . ?
C06U C05M H05M 120.0 . . ?
C05M C06U H06U 120.0 . . ?
C07E C06U C05M 120.0 . . ?
C07E C06U H06U 120.0 . . ?
N05A C07E C04X 120.8(14) . . ?
C06U C07E C04X 119.0(14) . . ?
C06U C07E N05A 120.0 . . ?
N00C C030 C026 110.3(19) 4_655 . ?
C01T C030 N00C 122(2) . 4_655 ?
C01T C030 C026 126.7(19) . . ?
C030 C01T H01T 116.9 . . ?
C029 C01T C030 126(2) . . ?
C029 C01T H01T 116.9 . . ?
C01T C029 C04W 114(2) . . ?
C01T C029 C04Z 125(2) . . ?
C04W C029 C04Z 120(2) . . ?
C029 C04W H04A 108.2 . . ?
C029 C04W H04C 108.2 . . ?
H04A C04W H04C 107.3 . . ?
C03D C04W C029 116(2) . . ?
C03D C04W H04A 108.2 . . ?
C03D C04W H04C 108.2 . . ?
N00C C03D C04W 128(2) 4_655 . ?
N00C C03D H03D 115.8 4_655 . ?
C04W C03D H03D 115.8 . . ?
N00I C03V C04P 127.7(16) 4_655 . ?
N00I C03V C05P 109(2) 4_655 . ?
C04P C03V C05P 124(2) . . ?
C03V C04P H04P 123.8 . . ?
C03V C04P C02J 112.4(17) . . ?
C02J C04P H04P 123.8 . . ?
C02F C02J C04P 120.0(18) . . ?
C02F C02J C02B 125.7(18) . . ?
C02B C02J C04P 114.2(17) . . ?
C02J C02F H02F 119.4 . . ?
C02J C02F C026 121(2) . . ?
C026 C02F H02F 119.4 . . ?
N00I C026 C030 116.3(17) 4_655 . ?
N00I C026 C02F 120(2) 4_655 . ?
C02F C026 C030 124(2) . . ?
C010 C00M H00M 117.1 . . ?
C01D C00M H00M 117.1 . . ?
C01D C00M C010 125.9(19) . . ?
N00S C03N C02K 120.8(18) . . ?
N00S C03N C01I 113(2) . . ?
C02K C03N C01I 126(2) . . ?
C03N C02K H02K 119.1 . . ?
C01Z C02K C03N 122(2) . . ?
C01Z C02K H02K 119.1 . . ?
C02K C01Z C010 119(2) . . ?
C03X C01Z C02K 115(2) . . ?
C03X C01Z C010 126(2) . . ?
C01Z C03X H03X 116.9 . . ?
C01Z C03X C061 126(2) . . ?
C061 C03X H03X 116.9 . . ?
C03X C061 N00S 120(2) . . ?
C03X C061 C48 132(3) . . ?
C48 C061 N00S 108(2) . . ?
C00Y C00V C016 121.9(16) . . ?
C00Y C00V C01D 116.5(14) . . ?
C01D C00V C016 121.6(15) . . ?
C016 C00W H00W 116.7 . . ?
C016 C00W H00W 116.7 2_665 . ?
C016 C00W C016 127(2) 2_665 . ?
C00V C00Y H00Y 118.8 . . ?
C00V C00Y C02C 122.5(16) . . ?
C02C C00Y H00Y 118.8 . . ?
C00M C010 C01Z 129.5(19) . . ?
C00M C010 C02C 114.0(17) . . ?
C01Z C010 C02C 116.5(19) . . ?
C01F C013 C01Y 122.5(17) . . ?
C01F C013 C02R 123.9(19) . . ?
C02R C013 C01Y 113.5(17) . . ?
C00W C016 C00V 120.0(14) . . ?
C00W C016 C01B 119.7(15) . . ?
C01B C016 C00V 119.4(14) . . ?
C016 C01B C00N 126.4(14) . . ?
C01N C01B C00N 118.4(13) . . ?
C01N C01B C016 114.3(17) . . ?
C00M C01D C00V 123.5(19) . . ?
C00M C01D H01D 118.2 . . ?
C00V C01D H01D 118.2 . . ?
N00U C039 C034 116.1(17) . . ?
C046 C039 N00U 119.7(17) . . ?
C046 C039 C034 124.1(18) . . ?
C039 C034 H034 120.6 . . ?
C04L C034 C039 118.8(19) . . ?
C04L C034 H034 120.6 . . ?
C034 C04L C05E 120.1(19) . . ?
C034 C04L C04K 117.3(18) . . ?
C05E C04L C04K 122.5(17) . . ?
C04L C05E H05E 121.8 . . ?
C04G C05E C04L 116.4(16) . . ?
C04G C05E H05E 121.8 . . ?
N00U C04G C03J 120.4(15) . . ?
N00U C04G C05E 125.5(12) . . ?
C05E C04G C03J 114.0(13) . . ?
C084 C48 C061 120(2) . . ?
C084 C48 N04S 120.0 . . ?
N04S C48 C061 119(2) . . ?
C48 C084 H084 120.0 . . ?
C48 C084 C1 120.0 . . ?
C1 C084 H084 120.0 . . ?
C084 C1 H1 120.0 . . ?
C21 C1 C084 120.0 . . ?
C21 C1 H1 120.0 . . ?
C1 C21 H21 120.0 . . ?
C1 C21 C07G 120.0 . . ?
C07G C21 H21 120.0 . . ?
C21 C07G H07G 120.0 . . ?
C21 C07G N04S 120.0 . . ?
N04S C07G H07G 120.0 . . ?
C48 N04S Cd03 116.6(13) . . ?
C07G N04S Cd03 123.3(13) . . ?
C07G N04S C48 120.0 . . ?
C013 C01F C01K 122.0(16) . . ?
C050 C01F C013 114(2) . . ?
C050 C01F C01K 124(2) . . ?
N00Q C01I C03N 108(2) . . ?
C01V C01I N00Q 132.1(19) . . ?
C01V C01I C03N 120(2) . . ?
C01I C01V H01V 119.8 . . ?
C01I C01V C041 120(2) . . ?
C041 C01V H01V 119.8 . . ?
C01V C041 C055 121(2) . . ?
C03H C041 C01V 117(3) . . ?
C03H C041 C055 122(3) . . ?
C041 C03H H03H 120.1 . . ?
C041 C03H C02D 120(3) . . ?
C02D C03H H03H 120.1 . . ?
N00Q C02D H02D 116.2 . . ?
C03H C02D N00Q 128(2) . . ?
C03H C02D H02D 116.2 . . ?
H56A C56 H56B 107.4 . . ?
C07I C56 H56A 108.4 . . ?
C07I C56 H56B 108.4 . . ?
C05P C56 H56A 108.4 . . ?
C05P C56 H56B 108.4 . . ?
C05P C56 C07I 116(2) . . ?
C01R C01K C01F 121.3(15) . . ?
C02S C01K C01F 125.3(17) . . ?
C02S C01K C01R 113.3(17) . . ?
C01B C01N C01B 125(2) 2_665 . ?
C01B C01N H01N 117.3 . . ?
C01B C01N H01N 117.3 2_665 . ?
C039 C046 N01Q 115.9(13) . . ?
C039 C046 C052 123.7(14) . . ?
N01Q C046 C052 120.0 . . ?
C046 N01Q Cd01 117.2(7) . . ?
C06F N01Q Cd01 120.5(7) . . ?
C06F N01Q C046 120.0 . . ?
N01Q C06F H06F 120.0 . . ?
N01Q C06F C06K 120.0 . . ?
C06K C06F H06F 120.0 . . ?
C06F C06K H06K 120.0 . . ?
C06B C06K C06F 120.0 . . ?
C06B C06K H06K 120.0 . . ?
C06K C06B H06B 120.0 . . ?
C06K C06B C052 120.0 . . ?
C052 C06B H06B 120.0 . . ?
C046 C052 H052 120.0 . . ?
C06B C052 C046 120.0 . . ?
C06B C052 H052 120.0 . . ?
C01K C01R H01R 117.0 . . ?
C01K C01R C02P 126.0(16) . . ?
C02P C01R H01R 117.0 . . ?
C068 C01W C04E 121.6(11) . . ?
C068 C01W N00X 120.0 . . ?
N00X C01W C04E 118.4(11) . . ?
C01W C068 H068 120.0 . . ?
C05S C068 C01W 120.0 . . ?
C05S C068 H068 120.0 . . ?
C068 C05S H05S 120.0 . . ?
C068 C05S C01Y 120.0 . . ?
C01Y C05S H05S 120.0 . . ?
C05S C01Y C013 123.3(11) . . ?
C033 C01Y C013 115.4(11) . . ?
C033 C01Y C05S 120.0 . . ?
C01Y C033 H033 120.0 . . ?
C01Y C033 N00X 120.0 . . ?
N00X C033 H033 120.0 . . ?
C01W N00X Cd03 117.9(7) . . ?
C033 N00X Cd03 121.1(7) . . ?
C033 N00X C01W 120.0 . . ?
C02J C02B C02G 128.4(16) . . ?
C02P C02B C02J 118.8(17) . . ?
C02P C02B C02G 112.2(16) . . ?
C00Y C02C C010 117.6(18) . . ?
C00Y C02C H02C 121.2 . . ?
C010 C02C H02C 121.2 . . ?
C02E C03O H03O 120.0 . . ?
C02E C03O C03I 120.0 . . ?
C03I C03O H03O 120.0 . . ?
O009 C02E C03O 127.5(11) . . ?
O009 C02E C02Y 112.5(11) . . ?
C03O C02E C02Y 120.0 . . ?
C02E C02Y H02Y 120.0 . . ?
C049 C02Y C02E 120.0 . . ?
C049 C02Y H02Y 120.0 . . ?
C02Y C049 H049 120.0 . . ?
C04K C049 C02Y 120.0 . . ?
C04K C049 H049 120.0 . . ?
C049 C04K C04L 122.0(12) . . ?
C049 C04K C03I 120.0 . . ?
C03I C04K C04L 117.9(12) . . ?
C03O C03I H03I 120.0 . . ?
C04K C03I C03O 120.0 . . ?
C04K C03I H03I 120.0 . . ?
C02B C02G H02G 119.0 . . ?
C02S C02G C02B 122.1(17) . . ?
C02S C02G H02G 119.0 . . ?
C01R C02P C02B 119.6(17) . . ?
C01R C02P H02P 120.2 . . ?
C02B C02P H02P 120.2 . . ?
C013 C02R C013 114(2) . 3_565 ?
C013 C02R H02A 108.8 3_565 . ?
C013 C02R H02A 108.8 . . ?
C013 C02R H02B 108.8 . . ?
C013 C02R H02B 108.8 3_565 . ?
H02A C02R H02B 107.7 . . ?
C01K C02S H02S 116.8 . . ?
C02G C02S C01K 126(2) . . ?
C02G C02S H02S 116.8 . . ?
C06V C04D C056 116.0(12) . . ?
C06V C04D C05Z 120.0 . . ?
C05Z C04D C056 123.8(12) . . ?
C04D C06V H06V 120.0 . . ?
C071 C06V C04D 120.0 . . ?
C071 C06V H06V 120.0 . . ?
C06V C071 H071 120.0 . . ?
C06V C071 C062 120.0 . . ?
C062 C071 H071 120.0 . . ?
O063 C062 C071 110.8(15) . . ?
O063 C062 C06P 129.0(15) . . ?
C06P C062 C071 120.0 . . ?
C062 C06P H06P 120.0 . . ?
C05Z C06P C062 120.0 . . ?
C05Z C06P H06P 120.0 . . ?
C04D C05Z H05Z 120.0 . . ?
C06P C05Z C04D 120.0 . . ?
C06P C05Z H05Z 120.0 . . ?
N6 C04N H04N 117.4 4_655 . ?
C05H C04N N6 125(3) . 4_655 ?
C05H C04N H04N 117.4 . . ?
C04N C05H H05H 117.0 . . ?
C04N C05H C07I 126(3) . . ?
C07I C05H H05H 117.0 . . ?
C05H C07I C56 110(3) . . ?
C07W C07I C56 120(3) . . ?
C07W C07I C05H 128(3) . . ?
N6 C05P C03V 119(2) 4_655 . ?
N6 C05P C56 127.3(18) 4_655 . ?
C03V C05P C56 114(2) . . ?
O009 C04T H04D 109.5 . . ?
O009 C04T H04E 109.5 . . ?
O009 C04T H04F 109.5 . . ?
H04D C04T H04E 109.5 . . ?
H04D C04T H04F 109.5 . . ?
H04E C04T H04F 109.5 . . ?
C029 C04Z H04G 109.5 . . ?
C029 C04Z H04H 109.5 . . ?
C029 C04Z H04I 109.5 . . ?
H04G C04Z H04H 109.5 . . ?
H04G C04Z H04I 109.5 . . ?
H04H C04Z H04I 109.5 . . ?
C01F C050 C01F 130(3) 3_565 . ?
C01F C050 H050 114.9 . . ?
C01F C050 H050 114.9 3_565 . ?
C041 C055 H05A 109.5 . . ?
C041 C055 H05B 109.5 . . ?
C041 C055 H05C 109.5 . . ?
H05A C055 H05B 109.5 . . ?
H05A C055 H05C 109.5 . . ?
H05B C055 H05C 109.5 . . ?
O063 C074 H07A 109.5 . . ?
O063 C074 H07B 109.5 . . ?
O063 C074 H07C 109.5 . . ?
H07A C074 H07B 109.5 . . ?
H07A C074 H07C 109.5 . . ?
H07B C074 H07C 109.5 . . ?
C07I C07W H07D 109.5 . . ?
C07I C07W H07E 109.5 . . ?
C07I C07W H07F 109.5 . . ?
H07D C07W H07E 109.5 . . ?
H07D C07W H07F 109.5 . . ?
H07E C07W H07F 109.5 . . ?

loop_
_geom_torsion_atom_site_label_1
_geom_torsion_atom_site_label_2
_geom_torsion_atom_site_label_3
_geom_torsion_atom_site_label_4
_geom_torsion
_geom_torsion_site_symmetry_1
_geom_torsion_site_symmetry_2
_geom_torsion_site_symmetry_3
_geom_torsion_site_symmetry_4
_geom_torsion_publ_flag
Cd01 N00L C01M C00N 167.5(8) . . . . ?
Cd01 N00L C03J C03R -168.7(7) . . . . ?
Cd01 N00L C03J C04G 11.2(11) . . . . ?
Cd01 N00U C039 C034 -174.0(13) . . . . ?
Cd01 N00U C039 C046 2(2) . . . . ?
Cd01 N00U C04G C03J -9(3) . . . . ?
Cd01 N00U C04G C05E 175.8(15) . . . . ?
Cd01 N01Q C06F C06K 162.5(9) . . . . ?
Cd03 N1 C04X C04R 175.7(8) . . . . ?
Cd03 N1 C04X C07E 5.5(11) . . . . ?
Cd03 N1 C04E C04B -175.5(8) . . . . ?
Cd03 N1 C04E C01W 9.2(11) . . . . ?
Cd03 N00S C03N C02K -165.1(12) . . . . ?
Cd03 N00S C03N C01I 11(2) . . . . ?
Cd03 N00S C061 C03X 163.9(16) . . . . ?
Cd03 N00S C061 C48 -23(3) . . . . ?
Cd03 N00Q C01I C03N -18(2) . . . . ?
Cd03 N00Q C01I C01V 163.6(19) . . . . ?
Cd03 N00Q C02D C03H -158.6(17) . . . . ?
Cd03 N05A C06J C058 -176.3(11) . . . . ?
Cd03 N05A C07E C04X -9.3(13) . . . . ?
Cd03 N05A C07E C06U 176.7(10) . . . . ?
O009 C02E C02Y C049 178.7(13) . . . . ?
O063 C062 C06P C05Z 175(2) . . . . ?
N1 C04X C04R C056 0.0 . . . . ?
N1 C04X C07E N05A 2.7(15) . . . . ?
N1 C04X C07E C06U 176.8(9) . . . . ?
N1 C04E C01W C068 166.9(8) . . . . ?
N1 C04E C01W N00X -12.4(13) . . . . ?
C04X N1 C04E C04B 0.0 . . . . ?
C04X N1 C04E C01W -175.3(12) . . . . ?
C04X C04R C056 C04B 0.0 . . . . ?
C04X C04R C056 C04D 175.1(14) . . . . ?
C04R C04X C07E N05A -166.9(9) . . . . ?
C04R C04X C07E C06U 7.2(15) . . . . ?
C04R C056 C04B C04E 0.0 . . . . ?
C04R C056 C04D C06V 27.1(15) . . . . ?
C04R C056 C04D C05Z -157.6(10) . . . . ?
C056 C04B C04E N1 0.0 . . . . ?
C056 C04B C04E C01W 174.5(14) . . . . ?
C056 C04D C06V C071 175.5(15) . . . . ?
C056 C04D C05Z C06P -175.1(17) . . . . ?
C04B C056 C04D C06V -157.7(9) . . . . ?
C04B C056 C04D C05Z 17.6(16) . . . . ?
C04B C04E C01W C068 -8.0(15) . . . . ?
C04B C04E C01W N00X 172.7(8) . . . . ?
C04E N1 C04X C04R 0.0 . . . . ?
C04E N1 C04X C07E -170.3(12) . . . . ?
C04E C01W C068 C05S -179.3(14) . . . . ?
C04E C01W N00X Cd03 10.4(12) . . . . ?
C04E C01W N00X C033 179.3(13) . . . . ?
N00C C030 C01T C029 -2(3) 4_655 . . . ?
N00C C030 C026 N00I -15(2) 4_655 . . 4_655 ?
N00C C030 C026 C02F 162.9(15) 4_655 . . . ?
N00I C03V C04P C02J 1(3) 4_655 . . . ?
N00I C03V C05P N6 18(3) 4_655 . . 4_655 ?
N00I C03V C05P C56 -153(2) 4_655 . . . ?
N00L C01M C00N C02U 0.0 . . . . ?
N00L C01M C00N C01B -178.7(13) . . . . ?
N00L C03J C04G N00U -2(2) . . . . ?
N00L C03J C04G C05E 173.5(13) . . . . ?
C01M N00L C03J C03R 0.0 . . . . ?
C01M N00L C03J C04G 179.9(12) . . . . ?
C01M C00N C02U C03R 0.0 . . . . ?
C01M C00N C01B C016 -45.0(19) . . . . ?
C01M C00N C01B C01N 123.4(10) . . . . ?
C00N C02U C03R C03J 0.0 . . . . ?
C00N C01B C01N C01B -169.1(14) . . . 2_665 ?
C02U C00N C01B C016 136.3(13) . . . . ?
C02U C00N C01B C01N -55.3(15) . . . . ?
C02U C03R C03J N00L 0.0 . . . . ?
C02U C03R C03J C04G -179.8(15) . . . . ?
C03R C03J C04G N00U 177.4(15) . . . . ?
C03R C03J C04G C05E -7(2) . . . . ?
C03J N00L C01M C00N 0.0 . . . . ?
N6 C04N C05H C07I 0(5) 4_655 . . . ?
N00S C03N C02K C01Z 1(3) . . . . ?
N00S C03N C01I N00Q 3(2) . . . . ?
N00S C03N C01I C01V -178.5(19) . . . . ?
N00S C061 C48 C084 -168.7(16) . . . . ?
N00S C061 C48 N04S 17(3) . . . . ?
N00U C039 C034 C04L -5(3) . . . . ?
N00U C039 C046 N01Q -8(2) . . . . ?
N00U C039 C046 C052 164.8(14) . . . . ?
N00Q C01I C01V C041 -5(4) . . . . ?
N05A C06J C058 C05M 0.0 . . . . ?
C06J N05A C07E C04X 174.0(14) . . . . ?
C06J N05A C07E C06U 0.0 . . . . ?
C06J C058 C05M C06U 0.0 . . . . ?
C058 C05M C06U C07E 0.0 . . . . ?
C05M C06U C07E C04X -174.1(14) . . . . ?
C05M C06U C07E N05A 0.0 . . . . ?
C07E C04X C04R C056 168.9(14) . . . . ?
C07E N05A C06J C058 0.0 . . . . ?
C030 C01T C029 C04W -3(3) . . . . ?
C030 C01T C029 C04Z -177.8(19) . . . . ?
C01T C030 C026 N00I 155.8(17) . . . 4_655 ?
C01T C030 C026 C02F -27(3) . . . . ?
C01T C029 C04W C03D 8(3) . . . . ?
C029 C04W C03D N00C -8(5) . . . 4_655 ?
C03V C04P C02J C02F 2(2) . . . . ?
C03V C04P C02J C02B -177.1(16) . . . . ?
C04P C03V C05P N6 -164(2) . . . 4_655 ?
C04P C03V C05P C56 24(3) . . . . ?
C04P C02J C02F C026 -2(3) . . . . ?
C04P C02J C02B C02G 27(3) . . . . ?
C04P C02J C02B C02P -144.5(16) . . . . ?
C02J C02F C026 N00I 0(3) . . . 4_655 ?
C02J C02F C026 C030 -177.9(17) . . . . ?
C02J C02B C02G C02S -178(2) . . . . ?
C02J C02B C02P C01R 176.8(17) . . . . ?
C02F C02J C02B C02G -153(2) . . . . ?
C02F C02J C02B C02P 36(3) . . . . ?
C026 C030 C01T C029 -172(2) . . . . ?
C00M C010 C02C C00Y -1(2) . . . . ?
C03N N00S C061 C03X -5(3) . . . . ?
C03N N00S C061 C48 168.3(19) . . . . ?
C03N C02K C01Z C03X -6(2) . . . . ?
C03N C02K C01Z C010 177.6(15) . . . . ?
C03N C01I C01V C041 177.2(14) . . . . ?
C02K C03N C01I N00Q 178.9(16) . . . . ?
C02K C03N C01I C01V -3(3) . . . . ?
C02K C01Z C03X C061 5(3) . . . . ?
C02K C01Z C010 C00M -23(3) . . . . ?
C02K C01Z C010 C02C 157.6(15) . . . . ?
C01Z C03X C061 N00S 0(4) . . . . ?
C01Z C03X C061 C48 -171(2) . . . . ?
C01Z C010 C02C C00Y 178.2(14) . . . . ?
C03X C01Z C010 C00M 160.7(19) . . . . ?
C03X C01Z C010 C02C -19(3) . . . . ?
C03X C061 C48 C084 3(4) . . . . ?
C03X C061 C48 N04S -171(2) . . . . ?
C061 N00S C03N C02K 4(3) . . . . ?
C061 N00S C03N C01I 179.8(17) . . . . ?
C061 C48 C084 C1 -174(2) . . . . ?
C061 C48 N04S Cd03 -5(2) . . . . ?
C061 C48 N04S C07G 174(2) . . . . ?
C00V C00Y C02C C010 -2(2) . . . . ?
C00V C016 C01B C00N -23(2) . . . . ?
C00V C016 C01B C01N 167.7(12) . . . . ?
C00W C016 C01B C00N 167.3(12) . . . . ?
C00W C016 C01B C01N -1.5(19) . . . . ?
C00Y C00V C016 C00W 136.6(15) . . . . ?
C00Y C00V C016 C01B -33(2) . . . . ?
C00Y C00V C01D C00M -1(2) . . . . ?
C010 C00M C01D C00V -2(3) . . . . ?
C010 C01Z C03X C061 -178(2) . . . . ?
C013 C01F C01K C01R 109(2) . . . . ?
C013 C01F C01K C02S -67(3) . . . . ?
C013 C01F C050 C01F 0.9(11) . . . 3_565 ?
C013 C01Y C033 N00X -167.5(14) . . . . ?
C016 C00V C00Y C02C -179.3(13) . . . . ?
C016 C00V C01D C00M -179.1(14) . . . . ?
C016 C00W C016 C00V -168.3(15) 2_665 . . . ?
C016 C00W C016 C01B 0.8(10) 2_665 . . . ?
C016 C01B C01N C01B 0.7(9) . . . 2_665 ?
C01B C00N C02U C03R 178.7(13) . . . . ?
C01D C00M C010 C01Z -176.4(17) . . . . ?
C01D C00M C010 C02C 3(2) . . . . ?
C01D C00V C00Y C02C 3(2) . . . . ?
C01D C00V C016 C00W -46(2) . . . . ?
C01D C00V C016 C01B 144.9(15) . . . . ?
C039 N00U C04G C03J 177.6(16) . . . . ?
C039 N00U C04G C05E 2(3) . . . . ?
C039 C034 C04L C05E 8(3) . . . . ?
C039 C034 C04L C04K -176.4(17) . . . . ?
C039 C046 N01Q Cd01 10.0(15) . . . . ?
C039 C046 N01Q C06F 173.1(16) . . . . ?
C039 C046 C052 C06B -172.5(17) . . . . ?
C034 C039 C046 N01Q 167.8(16) . . . . ?
C034 C039 C046 C052 -19(3) . . . . ?
C034 C04L C05E C04G -6(3) . . . . ?
C034 C04L C04K C049 -27(2) . . . . ?
C034 C04L C04K C03I 155.5(15) . . . . ?
C04L C05E C04G C03J -174.8(16) . . . . ?
C04L C05E C04G N00U 1(3) . . . . ?
C04L C04K C03I C03O 177.3(14) . . . . ?
C05E C04L C04K C049 148.1(16) . . . . ?
C05E C04L C04K C03I -29(2) . . . . ?
C04G N00U C039 C034 0(3) . . . . ?
C04G N00U C039 C046 176(2) . . . . ?
C48 C084 C1 C21 0.0 . . . . ?
C084 C48 N04S Cd03 -179.3(15) . . . . ?
C084 C48 N04S C07G 0.0 . . . . ?
C084 C1 C21 C07G 0.0 . . . . ?
C1 C21 C07G N04S 0.0 . . . . ?
C21 C07G N04S Cd03 179.2(16) . . . . ?
C21 C07G N04S C48 0.0 . . . . ?
N04S C48 C084 C1 0.0 . . . . ?
C01F C013 C01Y C05S 120.9(16) . . . . ?
C01F C013 C01Y C033 -72.1(19) . . . . ?
C01F C013 C02R C013 1.0(12) . . . 3_565 ?
C01F C01K C01R C02P -172.7(17) . . . . ?
C01F C01K C02S C02G 171(2) . . . . ?
C01I N00Q C02D C03H 5(3) . . . . ?
C01I C03N C02K C01Z -174.2(16) . . . . ?
C01I C01V C041 C03H 6(3) . . . . ?
C01I C01V C041 C055 178.5(19) . . . . ?
C01V C041 C03H C02D -2(3) . . . . ?
C041 C03H C02D N00Q -4(3) . . . . ?
C02D N00Q C01I C03N 177.6(13) . . . . ?
C02D N00Q C01I C01V -1(3) . . . . ?
C01K C01F C050 C01F -173.5(17) . . . 3_565 ?
C01K C01R C02P C02B -4(3) . . . . ?
C046 C039 C034 C04L 179(2) . . . . ?
C046 N01Q C06F C06K 0.0 . . . . ?
N01Q C046 C052 C06B 0.0 . . . . ?
N01Q C06F C06K C06B 0.0 . . . . ?
C06F C06K C06B C052 0.0 . . . . ?
C06K C06B C052 C046 0.0 . . . . ?
C052 C046 N01Q Cd01 -163.1(9) . . . . ?
C052 C046 N01Q C06F 0.0 . . . . ?
C01R C01K C02S C02G -6(3) . . . . ?
C01W C068 C05S C01Y 0.0 . . . . ?
C068 C01W N00X Cd03 -168.9(8) . . . . ?
C068 C01W N00X C033 0.0 . . . . ?
C068 C05S C01Y C013 166.4(15) . . . . ?
C068 C05S C01Y C033 0.0 . . . . ?
C05S C01Y C033 N00X 0.0 . . . . ?
C01Y C013 C01F C01K -12(3) . . . . ?
C01Y C013 C01F C050 173.6(13) . . . . ?
C01Y C013 C02R C013 -174.9(16) . . . 3_565 ?
C01Y C033 N00X Cd03 168.6(9) . . . . ?
C01Y C033 N00X C01W 0.0 . . . . ?
N00X C01W C068 C05S 0.0 . . . . ?
C02B C02J C02F C026 176.6(15) . . . . ?
C02B C02G C02S C01K 7(4) . . . . ?
C03O C02E C02Y C049 0.0 . . . . ?
C02E C03O C03I C04K 0.0 . . . . ?
C02E C02Y C049 C04K 0.0 . . . . ?
C02Y C049 C04K C04L -177.2(15) . . . . ?
C02Y C049 C04K C03I 0.0 . . . . ?
C049 C04K C03I C03O 0.0 . . . . ?
C04K C04L C05E C04G 178.6(17) . . . . ?
C03I C03O C02E O009 -178.4(15) . . . . ?
C03I C03O C02E C02Y 0.0 . . . . ?
C02G C02B C02P C01R 4(2) . . . . ?
C02P C02B C02G C02S -6(3) . . . . ?
C02R C013 C01F C01K 172.6(13) . . . . ?
C02R C013 C01F C050 -2(2) . . . . ?
C02R C013 C01Y C05S -63.2(16) . . . . ?
C02R C013 C01Y C033 103.8(12) . . . . ?
C02S C01K C01R C02P 4(3) . . . . ?
C04D C056 C04B C04E -175.4(13) . . . . ?
C04D C06V C071 C062 0.0 . . . . ?
C06V C04D C05Z C06P 0.0 . . . . ?
C06V C071 C062 O063 -175.4(17) . . . . ?
C06V C071 C062 C06P 0.0 . . . . ?
C071 C062 C06P C05Z 0.0 . . . . ?
C062 C06P C05Z C04D 0.0 . . . . ?
C05Z C04D C06V C071 0.0 . . . . ?
C04N C05H C07I C56 13(5) . . . . ?
C04N C05H C07I C07W 180(4) . . . . ?
C07I C56 C05P N6 14(4) . . . 4_655 ?
C07I C56 C05P C03V -175(2) . . . . ?
C05P C03V C04P C02J -176.0(17) . . . . ?
C05P C56 C07I C05H -19(4) . . . . ?
C05P C56 C07I C07W 173(3) . . . . ?
C04T O009 C02E C03O -14.6(19) . . . . ?
C04T O009 C02E C02Y 166.8(12) . . . . ?
C04Z C029 C04W C03D -177(2) . . . . ?
C050 C01F C01K C01R -78(2) . . . . ?
C050 C01F C01K C02S 106(2) . . . . ?
C055 C041 C03H C02D -174.0(18) . . . . ?
C074 O063 C062 C071 -166.7(15) . . . . ?
C074 O063 C062 C06P 18(3) . . . . ?

_smtbx_masks_special_details     ?
loop_
_smtbx_masks_void_nr
_smtbx_masks_void_average_x
_smtbx_masks_void_average_y
_smtbx_masks_void_average_z
_smtbx_masks_void_volume
_smtbx_masks_void_count_electrons
_smtbx_masks_void_content
1 -0.333 -0.813 -0.973 24286.8 6314.4 ?
2 0.000 0.250 0.250 192.0 55.5 ?
3 0.000 0.750 0.750 192.0 54.5 ?
4 0.500 0.250 0.750 192.0 54.5 ?
5 0.500 0.750 0.250 192.0 55.5 ?

_smtbx_masks_void_probe_radius   1.2
_smtbx_masks_void_truncation_radius 1.2
_shelx_res_file                  
;
TITL t C 1 2/c 1 R = 0.16 New:Ccca
    t.res
    created by SHELXL-2018/3 at 19:09:32 on 25-Sep-2024
CELL 1.34139 28.333 43.635 40.669 90 90 90
ZERR 2 0.003 0.004 0.004 0 0 0
LATT 7
SYMM -X,0.5-Y,+Z
SYMM +X,0.5-Y,0.5-Z
SYMM -X,+Y,0.5-Z
SFAC C H Cd N O
DISP C 0.0137 0.0067 57.1
DISP Cd 0.1061 3.6794 28360.2
DISP H 0 0 0.6
DISP N 0.0241 0.0134 109.9
DISP O 0.0389 0.0241 193.4
UNIT 1520 1128 32 192 32
RIGU 0.001 0.002 C074 O063 C062 C06P C05Z C04D C06V C071 C056 C04B C04E N1 =
 C04X C04R
SIMU 0.001 0.002 2 O063 C074 C062 C06V C04D C071 C05Z C06P
RIGU 0.001 0.002 C034 C04L C05E C04G N00U C039 C046 C052 C06B C06K C06F =
 N01Q C03J C03R C02U C00N C01M N00L
RIGU 0.001 0.002 C01B C01N C016 C00W C00V C00Y C02C C010 C00M C01D C01Z =
 C03X C061 N00S C02K C03N C013 N04S C48 C084 C1 C21 C07G C01I N00Q C02D C03H =
 C01V C041 C055
RIGU 0.001 0.002 C02R C013 C01F C050 C01Y C033 N00X C01W C05S C068 C01K =
 C01R C02P C02B C02G C02S
RIGU 0.001 0.002 C02J C02F C026 C04P C03V
RIGU 0.001 0.002 C56 C07I C05P C07W C05H C04N
RIGU 0.001 0.002 C01T C029 C04Z C04W C03D C030
RIGU 0.001 0.002 N05A C06J C058 C05M C06U C07E
RIGU 0.001 0.002 Cd01 N6 N00I N00C
RIGU 0.001 0.002 C03I C04K C049 C02Y C02E C03O O009 C04T
SIMU 0.001 0.002 2 C48 N04S C07G C21 C1 C084
SIMU 0.001 0.002 2 C068 C05S C01Y C033 N00X C01W
SIMU 0.001 0.002 2 N00L C03J C03R C02U C00N C01M
DFIX 1.54 0.001 C03V C05P
DFIX 1.54 0.001 C04X C07E
DFIX 1.54 0.001 C03N C01I
DFIX 1.54 0.001 C00V C016
DFIX 1.54 0.001 C03J C04G
DFIX 1.9 0.001 H06P H07c

L.S. 10
PLAN  8
SIZE 0.2 0.12 0.23
TEMP -172
CONF
MORE -1
ABIN
fmap 2
acta
BOND $H
OMIT 2 14 3
OMIT 0 12 4
OMIT 7 5 18
OMIT 6 0 4
OMIT 8 0 8
OMIT 1 7 4
OMIT 9 9 1
OMIT 9 3 6
OMIT 4 2 2
OMIT 1 23 11
OMIT 12 4 0
OMIT 2 4 7
OMIT 0 8 18
OMIT 2 6 13
OMIT 4 2 16
OMIT 3 1 5
OMIT 5 5 2
OMIT 1 13 1
OMIT 11 3 4
OMIT 1 5 4
OMIT 8 6 8
OMIT 8 6 2
OMIT 2 16 7
OMIT 3 7 9
OMIT 4 12 26
OMIT 6 2 0
OMIT 7 19 3
OMIT 6 0 0
OMIT 6 2 8
OMIT 1 15 7
OMIT 1 5 19
OMIT 4 4 8
OMIT 2 8 7
OMIT 10 8 0
OMIT 2 8 10
OMIT 8 6 5
OMIT 5 17 5
OMIT 4 8 5
OMIT 4 10 1
OMIT 2 4 6
OMIT 12 2 8
OMIT 2 8 3
OMIT 4 12 11
OMIT 4 8 10
OMIT 6 16 4
REM <olex2.extras>
REM <HklSrc "%.\\T.hkl">
REM </olex2.extras>

WGHT    0.200000
FVAR       0.05249
CD01  3    0.525267    0.596030    0.454722    11.00000    0.20123    0.09434 =
         0.07487    0.02274   -0.04476   -0.01361
CD03  3    0.771454    0.608339    0.235568    11.00000    0.20070    0.11686 =
         0.13657   -0.00499    0.04821    0.03695
O009  5    0.776206    0.609843    0.650605    11.00000    0.17789    0.12353 =
         0.10113    0.03212   -0.04022   -0.01235
O063  5    1.017399    0.634805    0.037642    11.00000    0.25569    0.16952 =
         0.16571   -0.00461    0.09106    0.03049
AFIX  66
N1    4    0.827207    0.617164    0.194495    11.00000    0.12311    0.11944 =
         0.10677   -0.01764   -0.00724    0.01356
C04X  1    0.859758    0.594027    0.188357    11.00000    0.13899    0.12150 =
         0.10984   -0.01617    0.00386    0.01980
C04R  1    0.891887    0.597061    0.162734    11.00000    0.17869    0.11685 =
         0.14126   -0.01970    0.03932    0.01801
AFIX  43
H04R  2    0.914134    0.581248    0.158539    11.00000   -1.20000
AFIX  65
C056  1    0.891465    0.623230    0.143248    11.00000    0.21175    0.13615 =
         0.14404   -0.00498    0.05782    0.03541
C04B  1    0.858914    0.646367    0.149385    11.00000    0.17394    0.11419 =
         0.13144   -0.01948    0.02707    0.00939
AFIX  43
H04B  2    0.858626    0.664252    0.136068    11.00000   -1.20000
AFIX  65
C04E  1    0.826785    0.643334    0.175008    11.00000    0.16182    0.11866 =
         0.13473   -0.00809    0.02393    0.02257
AFIX   0
N00C  4    0.561965    0.585648    0.405094    11.00000    0.14361    0.07212 =
         0.16557    0.03815   -0.06455   -0.00847
N00I  4    0.480658    0.612128    0.411759    11.00000    0.16054    0.07908 =
         0.06969    0.00251   -0.03478   -0.00463
AFIX  66
N00L  4    0.552240    0.648446    0.459067    11.00000    0.19328    0.09048 =
         0.05585    0.01665   -0.02178   -0.01721
C01M  1    0.535089    0.672550    0.440184    11.00000    0.19317    0.09044 =
         0.05571    0.01661   -0.02184   -0.01708
AFIX  43
H01M  2    0.515980    0.668483    0.421492    11.00000   -1.20000
AFIX  65
C00N  1    0.545897    0.702603    0.448651    11.00000    0.19301    0.09029 =
         0.05561    0.01667   -0.02183   -0.01701
C02U  1    0.573855    0.708554    0.476000    11.00000    0.19318    0.09043 =
         0.05597    0.01667   -0.02205   -0.01708
AFIX  43
H02U  2    0.581242    0.729094    0.481787    11.00000   -1.20000
AFIX  65
C03R  1    0.591007    0.684450    0.494883    11.00000    0.19319    0.09041 =
         0.05589    0.01674   -0.02208   -0.01713
AFIX  43
H03R  2    0.610116    0.688517    0.513575    11.00000   -1.20000
AFIX  65
C03J  1    0.580199    0.654396    0.486417    11.00000    0.19324    0.09047 =
         0.05603    0.01687   -0.02200   -0.01713
AFIX   0
N6    4    0.451471    0.605705    0.471376    11.00000    0.25143    0.10695 =
         0.06505    0.03821   -0.05601    0.04348
N00S  4    0.722217    0.625101    0.275427    11.00000    0.17087    0.11788 =
         0.13770    0.00098    0.03610    0.03798
N00U  4    0.581592    0.599573    0.494134    11.00000    0.16882    0.07975 =
         0.10215    0.01408   -0.02715   -0.02942
N00Q  4    0.701367    0.589575    0.229764    11.00000    0.18612    0.08315 =
         0.10180    0.00140    0.03674    0.02282
AFIX  66
N05A  4    0.810883    0.562450    0.228601    11.00000    0.23644    0.23406 =
         0.14209    0.04821    0.00731    0.10987
C06J  1    0.800242    0.534826    0.243922    11.00000    0.21462    0.24407 =
         0.16621    0.06682   -0.02651    0.09977
AFIX  43
H06J  2    0.773455    0.533349    0.257882    11.00000   -1.20000
AFIX  65
C058  1    0.828795    0.509362    0.238817    11.00000    0.25445    0.24380 =
         0.17861    0.05950   -0.01090    0.10941
AFIX  43
H058  2    0.821522    0.490482    0.249289    11.00000   -1.20000
AFIX  65
C05M  1    0.867989    0.511523    0.218392    11.00000    0.28636    0.17076 =
         0.23591   -0.03428    0.03289    0.04776
AFIX  43
H05M  2    0.887503    0.494120    0.214903    11.00000   -1.20000
AFIX  65
C06U  1    0.878630    0.539147    0.203071    11.00000    0.25592    0.16144 =
         0.19317   -0.05039    0.02579    0.05717
AFIX  43
H06U  2    0.905417    0.540624    0.189111    11.00000   -1.20000
AFIX  65
C07E  1    0.850077    0.564611    0.208175    11.00000    0.24542    0.17716 =
         0.10301   -0.04357    0.00119    0.06772
AFIX   0
C030  1    0.455665    0.595648    0.124277    11.00000    0.15931    0.04994 =
         0.07588   -0.02003   -0.01334   -0.00743
C01T  1    0.438745    0.585494    0.153654    11.00000    0.18789    0.06645 =
         0.08865   -0.01000    0.00269   -0.00510
AFIX  43
H01T  2    0.453731    0.593094    0.172894    11.00000   -1.20000
AFIX   0
C029  1    0.404742    0.566776    0.157830    11.00000    0.19414    0.07401 =
         0.08880   -0.01969    0.01332   -0.01163
C04W  1    0.382256    0.557521    0.128449    11.00000    0.22995    0.20073 =
         0.10862   -0.06441    0.01846   -0.06673
AFIX  23
H04A  2    0.380374    0.534865    0.128381    11.00000   -1.20000
H04C  2    0.349514    0.565438    0.128758    11.00000   -1.20000
AFIX   0
C03D  1    0.403558    0.566902    0.098964    11.00000    0.25378    0.24199 =
         0.08419   -0.08480    0.00106   -0.11766
AFIX  43
H03D  2    0.390811    0.558261    0.079449    11.00000   -1.20000
AFIX   0
C03V  1    0.557324    0.627389    0.082551    11.00000    0.18402    0.13469 =
         0.05911   -0.04072   -0.02170    0.01277
C04P  1    0.580172    0.647870    0.103451    11.00000    0.17824    0.11490 =
         0.04855   -0.01932   -0.02059    0.00584
AFIX  43
H04P  2    0.607978    0.658786    0.097688    11.00000   -1.20000
AFIX   0
C02J  1    0.555923    0.650737    0.136060    11.00000    0.14358    0.09054 =
         0.04452   -0.00959   -0.03276    0.01140
C02F  1    0.518177    0.634018    0.142502    11.00000    0.14807    0.08158 =
         0.06311   -0.01909   -0.03011    0.00876
AFIX  43
H02F  2    0.503779    0.635416    0.163545    11.00000   -1.20000
AFIX   0
C026  1    0.498981    0.614253    0.118857    11.00000    0.18225    0.06726 =
         0.05176    0.00313   -0.05879    0.01279
C00M  1    0.576553    0.681137    0.326342    11.00000    0.14464    0.05899 =
         0.05240    0.01703    0.02078    0.00411
AFIX  43
H00M  2    0.564497    0.672822    0.306454    11.00000   -1.20000
AFIX   0
C03N  1    0.674583    0.621283    0.271758    11.00000    0.17400    0.09563 =
         0.09853    0.00372    0.03312    0.03145
C02K  1    0.642291    0.637565    0.291969    11.00000    0.16272    0.07909 =
         0.07644    0.01332    0.01997    0.02911
AFIX  43
H02K  2    0.609400    0.634188    0.289237    11.00000   -1.20000
AFIX   0
C01Z  1    0.657526    0.658302    0.315634    11.00000    0.15455    0.09367 =
         0.07935    0.00859    0.01949    0.02294
C03X  1    0.704149    0.659664    0.319754    11.00000    0.15467    0.12178 =
         0.10290    0.00552    0.01697    0.02248
AFIX  43
H03X  2    0.715432    0.672406    0.336987    11.00000   -1.20000
AFIX   0
C061  1    0.737001    0.644602    0.301700    11.00000    0.15348    0.15707 =
         0.16515   -0.02206    0.03566    0.01950
C00V  1    0.561336    0.710079    0.373760    11.00000    0.14734    0.07252 =
         0.05590    0.00882    0.00653    0.00150
C00W  1    0.500000    0.750000    0.379468    10.50000    0.13237    0.06090 =
         0.05575    0.00000    0.00000   -0.01320
AFIX  43
H00W  2    0.500004    0.750000    0.356109    10.50000   -1.20000
AFIX   0
C00Y  1    0.604805    0.704240    0.384705    11.00000    0.14603    0.06367 =
         0.06327    0.01363    0.00440   -0.00461
AFIX  43
H00Y  2    0.613838    0.711859    0.405662    11.00000   -1.20000
AFIX   0
C010  1    0.623401    0.674573    0.334030    11.00000    0.14836    0.08657 =
         0.07037    0.00311    0.01301    0.01388
C013  1    0.700089    0.730541    0.229605    11.00000    0.14194    0.05787 =
         0.12753   -0.00350    0.00664    0.00437
C016  1    0.525800    0.729046    0.393935    11.00000    0.13839    0.05925 =
         0.05288   -0.00079    0.00016   -0.01200
C01B  1    0.526987    0.727436    0.429150    11.00000    0.11676    0.09783 =
         0.05150   -0.00944   -0.00644   -0.02346
C01D  1    0.548944    0.696995    0.343274    11.00000    0.14122    0.07340 =
         0.04562    0.01437    0.01175    0.01216
AFIX  43
H01D  2    0.517951    0.700403    0.335145    11.00000   -1.20000
AFIX   0
C039  1    0.596201    0.571075    0.508919    11.00000    0.21223    0.08522 =
         0.09748    0.01434   -0.03021   -0.01641
C034  1    0.629218    0.573562    0.536875    11.00000    0.18405    0.10563 =
         0.07981    0.00528   -0.00772   -0.01165
AFIX  43
H034  2    0.638353    0.555863    0.548898    11.00000   -1.20000
AFIX   0
C04L  1    0.646951    0.602708    0.545407    11.00000    0.18408    0.10379 =
         0.10305    0.00848   -0.03747   -0.00561
C05E  1    0.628401    0.629579    0.530035    11.00000    0.16352    0.10280 =
         0.07620    0.00403   -0.02665   -0.00941
AFIX  43
H05E  2    0.637503    0.649566    0.536787    11.00000   -1.20000
AFIX   0
C04G  1    0.595515    0.624778    0.504034    11.00000    0.19796    0.08165 =
         0.09637    0.01915   -0.05185   -0.03118
AFIX  66
C48   1    0.786659    0.640974    0.306079    11.00000    0.15556    0.31844 =
         0.29511   -0.08540    0.02017    0.04803
C084  1    0.808865    0.653159    0.333609    11.00000    0.15547    0.31855 =
         0.29512   -0.08543    0.02004    0.04806
AFIX  43
H084  2    0.790638    0.662296    0.350589    11.00000   -1.20000
AFIX  65
C1    1    0.857738    0.651973    0.336296    11.00000    0.15563    0.31858 =
         0.29524   -0.08537    0.02020    0.04808
AFIX  43
H1    2    0.872914    0.660301    0.355112    11.00000   -1.20000
AFIX  65
C21   1    0.884406    0.638603    0.311453    11.00000    0.15560    0.31846 =
         0.29520   -0.08536    0.02027    0.04819
AFIX  43
H21   2    0.917809    0.637793    0.313290    11.00000   -1.20000
AFIX  65
C07G  1    0.862201    0.626418    0.283923    11.00000    0.15553    0.31838 =
         0.29519   -0.08530    0.02026    0.04820
AFIX  43
H07G  2    0.880428    0.617281    0.266943    11.00000   -1.20000
AFIX  65
N04S  4    0.813328    0.627604    0.281235    11.00000    0.15545    0.31835 =
         0.29514   -0.08530    0.02040    0.04821
AFIX   0
C01F  1    0.651532    0.730543    0.228942    11.00000    0.14266    0.09481 =
         0.05423   -0.01260    0.00660    0.00220
C01I  1    0.661533    0.600080    0.242883    11.00000    0.18755    0.09040 =
         0.09340    0.00807    0.03458    0.02978
C01V  1    0.617956    0.594980    0.236119    11.00000    0.18805    0.08414 =
         0.08944    0.00225    0.03236    0.03271
AFIX  43
H01V  2    0.593928    0.603570    0.249553    11.00000   -1.20000
AFIX   0
C041  1    0.604910    0.575696    0.207361    11.00000    0.20771    0.07872 =
         0.07896    0.01370    0.03253    0.01982
C03H  1    0.637403    0.562871    0.192436    11.00000    0.21235    0.12058 =
         0.07075   -0.00203    0.02434    0.03195
AFIX  43
H03H  2    0.630634    0.549846    0.174322    11.00000   -1.20000
AFIX   0
C02D  1    0.682809    0.567449    0.202001    11.00000    0.21381    0.06543 =
         0.09977    0.01169    0.01681    0.03413
AFIX  43
H02D  2    0.706120    0.555955    0.190607    11.00000   -1.20000
AFIX   0
C56   1    0.630243    0.622452    0.044602    11.00000    0.21660    0.21359 =
         0.16436   -0.12156   -0.01720   -0.00887
AFIX  23
H56A  2    0.646079    0.608361    0.060166    11.00000   -1.20000
H56B  2    0.638560    0.643625    0.051154    11.00000   -1.20000
AFIX   0
C01K  1    0.624249    0.712337    0.204294    11.00000    0.14518    0.10358 =
         0.04418   -0.01410    0.01061    0.00127
C01N  1    0.500000    0.750000    0.445004    10.50000    0.11608    0.09350 =
         0.04564    0.00000    0.00000   -0.02361
AFIX  43
H01N  2    0.500001    0.750000    0.468363    10.50000   -1.20000
AFIX  66
C046  1    0.577829    0.544872    0.498399    11.00000    0.23990    0.07430 =
         0.08937    0.03389   -0.05656   -0.01584
N01Q  4    0.540663    0.547436    0.476259    11.00000    0.24879    0.10524 =
         0.09696    0.03323   -0.06458   -0.01559
C06F  1    0.522520    0.521386    0.461187    11.00000    0.25546    0.10839 =
         0.10379    0.02934   -0.09312   -0.00236
AFIX  43
H06F  2    0.497118    0.523138    0.446056    11.00000   -1.20000
AFIX  65
C06K  1    0.541542    0.492771    0.468254    11.00000    0.28766    0.11674 =
         0.10472    0.03730   -0.03894    0.02315
AFIX  43
H06K  2    0.529142    0.474967    0.457953    11.00000   -1.20000
AFIX  65
C06B  1    0.578709    0.490207    0.490394    11.00000    0.31345    0.07260 =
         0.15003    0.05786   -0.07238    0.02037
AFIX  43
H06B  2    0.591710    0.470650    0.495224    11.00000   -1.20000
AFIX  65
C052  1    0.596852    0.516257    0.505466    11.00000    0.31794    0.08812 =
         0.15520    0.04316   -0.07032    0.01585
AFIX  43
H052  2    0.622254    0.514505    0.520597    11.00000   -1.20000
AFIX   0
C01R  1    0.599573    0.686771    0.213280    11.00000    0.13961    0.10043 =
         0.03427   -0.01629    0.00851    0.00530
AFIX  43
H01R  2    0.597454    0.682508    0.236139    11.00000   -1.20000
AFIX  66
C01W  1    0.794265    0.665300    0.186206    11.00000    0.17218    0.07511 =
         0.17936   -0.01415    0.03934    0.01346
C068  1    0.794759    0.695234    0.174519    11.00000    0.17242    0.07535 =
         0.17961   -0.01404    0.03954    0.01345
AFIX  43
H068  2    0.817227    0.701196    0.158403    11.00000   -1.20000
AFIX  65
C05S  1    0.762380    0.716443    0.186412    11.00000    0.17227    0.07544 =
         0.17952   -0.01423    0.03960    0.01334
AFIX  43
H05S  2    0.762718    0.736901    0.178425    11.00000   -1.20000
AFIX  65
C01Y  1    0.729506    0.707719    0.209992    11.00000    0.17195    0.07529 =
         0.17924   -0.01435    0.03933    0.01321
C033  1    0.729012    0.677786    0.221680    11.00000    0.17184    0.07518 =
         0.17911   -0.01434    0.03927    0.01328
AFIX  43
H033  2    0.706544    0.671824    0.237796    11.00000   -1.20000
AFIX  65
N00X  4    0.761391    0.656577    0.209787    11.00000    0.17188    0.07505 =
         0.17909   -0.01425    0.03926    0.01344
AFIX   0
C02B  1    0.576978    0.672782    0.157814    11.00000    0.16884    0.10071 =
         0.04206   -0.02698    0.01102    0.00651
C02C  1    0.638721    0.686731    0.365848    11.00000    0.15544    0.07862 =
         0.07979    0.00038    0.00883   -0.00116
AFIX  43
H02C  2    0.669779    0.683255    0.373822    11.00000   -1.20000
AFIX  66
C03O  1    0.746183    0.631866    0.598924    11.00000    0.16409    0.12804 =
         0.09946    0.03089   -0.03243   -0.01161
AFIX  43
H03O  2    0.767251    0.648799    0.599331    11.00000   -1.20000
AFIX  65
C02E  1    0.747740    0.610051    0.623806    11.00000    0.17247    0.12050 =
         0.09189    0.02322   -0.03107   -0.00565
C02Y  1    0.716915    0.585276    0.623211    11.00000    0.15676    0.11206 =
         0.06975    0.00315   -0.00881    0.00579
AFIX  43
H02Y  2    0.717979    0.570366    0.640217    11.00000   -1.20000
AFIX  65
C049  1    0.684533    0.582315    0.597733    11.00000    0.14978    0.10742 =
         0.07452   -0.01199   -0.00866    0.02333
AFIX  43
H049  2    0.663465    0.565382    0.597326    11.00000   -1.20000
AFIX  65
C04K  1    0.682976    0.604130    0.572850    11.00000    0.19832    0.12019 =
         0.07775   -0.00435   -0.03741   -0.00316
C03I  1    0.713801    0.628906    0.573446    11.00000    0.18551    0.12026 =
         0.11760    0.02275   -0.05210    0.00226
AFIX  43
H03I  2    0.712736    0.643815    0.556440    11.00000   -1.20000
AFIX   0
C02G  1    0.604689    0.700177    0.149335    11.00000    0.23217    0.14324 =
         0.04514   -0.01069   -0.00332   -0.04453
AFIX  43
H02G  2    0.609204    0.705167    0.126816    11.00000   -1.20000
AFIX   0
C02P  1    0.577488    0.666609    0.192247    11.00000    0.17993    0.12368 =
         0.04373   -0.02126    0.00579   -0.02157
AFIX  43
H02P  2    0.562687    0.648703    0.200626    11.00000   -1.20000
AFIX   0
C02R  1    0.727414    0.750000    0.250000    10.50000    0.13955    0.04272 =
         0.11209    0.02311    0.00000    0.00000
AFIX  23
H02A  2    0.748030    0.762801    0.235941    10.50000   -1.20000
H02B  2    0.748034    0.737200    0.264057    10.50000   -1.20000
AFIX   0
C02S  1    0.623194    0.717772    0.171672    11.00000    0.21245    0.11843 =
         0.04592   -0.00853    0.00324   -0.03061
AFIX  43
H02S  2    0.637356    0.736267    0.164288    11.00000   -1.20000
AFIX  66
C04D  1    0.928216    0.629597    0.116135    11.00000    0.25527    0.16918 =
         0.16572   -0.00509    0.09068    0.03079
C06V  1    0.948962    0.603961    0.101898    11.00000    0.25525    0.16928 =
         0.16574   -0.00498    0.09078    0.03086
AFIX  43
H06V  2    0.941928    0.584087    0.110081    11.00000   -1.20000
AFIX  65
C071  1    0.980000    0.607403    0.075688    11.00000    0.25530    0.16934 =
         0.16581   -0.00480    0.09090    0.03082
AFIX  43
H071  2    0.994179    0.589882    0.065958    11.00000   -1.20000
AFIX  65
C062  1    0.990292    0.636482    0.063715    11.00000    0.25544    0.16933 =
         0.16575   -0.00475    0.09092    0.03069
C06P  1    0.969546    0.662118    0.077952    11.00000    0.25543    0.16918 =
         0.16578   -0.00489    0.09068    0.03060
AFIX  43
H06P  2    0.976580    0.681992    0.069769    11.00000   -1.20000
AFIX  65
C05Z  1    0.938507    0.658676    0.104161    11.00000    0.25526    0.16910 =
         0.16567   -0.00496    0.09069    0.03066
AFIX  43
H05Z  2    0.924328    0.676197    0.113891    11.00000   -1.20000
AFIX   0
C04N  1    0.573585    0.593959   -0.002472    11.00000    0.20425    0.12955 =
         0.09776    0.00247   -0.03212    0.05029
AFIX  43
H04N  2    0.555513    0.582097   -0.017477    11.00000   -1.20000
AFIX   0
C05H  1    0.617306    0.598969   -0.009786    11.00000    0.21598    0.20477 =
         0.11377   -0.07425   -0.00717    0.02422
AFIX  43
H05H  2    0.628686    0.590336   -0.029711    11.00000   -1.20000
AFIX   0
C07I  1    0.650409    0.616486    0.009563    11.00000    0.23285    0.27739 =
         0.17240   -0.12958   -0.00736    0.00451
C05P  1    0.576071    0.618412    0.048337    11.00000    0.21005    0.12615 =
         0.09841   -0.01941   -0.05019    0.01008
C04T  1    0.816819    0.630743    0.650213    11.00000    0.16674    0.11234 =
         0.11793    0.02189   -0.02269   -0.00116
AFIX 137
H04D  2    0.834901    0.627652    0.629940    11.00000   -1.50000
H04E  2    0.837027    0.626550    0.669245    11.00000   -1.50000
H04F  2    0.805635    0.651976    0.651192    11.00000   -1.50000
AFIX   0
C04Z  1    0.386401    0.557111    0.189353    11.00000    0.25213    0.07931 =
         0.10182   -0.02217    0.03913   -0.02475
AFIX 137
H04G  2    0.412257    0.555970    0.205312    11.00000   -1.50000
H04H  2    0.371696    0.536889    0.187124    11.00000   -1.50000
H04I  2    0.362823    0.571924    0.196984    11.00000   -1.50000
AFIX   0
C050  1    0.631762    0.750000    0.250000    10.50000    0.14542    0.10450 =
         0.05888   -0.02534    0.00000    0.00000
AFIX  43
H050  2    0.598232    0.750000    0.250000    10.50000   -1.20000
AFIX   0
C055  1    0.553907    0.568947    0.199738    11.00000    0.21239    0.12028 =
         0.09014    0.01620    0.02232    0.00983
AFIX 137
H05A  2    0.534068    0.575923    0.218003    11.00000   -1.50000
H05B  2    0.549765    0.546833    0.196680    11.00000   -1.50000
H05C  2    0.544720    0.579698    0.179572    11.00000   -1.50000
AFIX   0
C074  1    1.037964    0.668849    0.030309    11.00000    0.25601    0.16975 =
         0.16551   -0.00458    0.09110    0.03024
AFIX 137
H07A  2    1.053809    0.668987    0.008889    11.00000   -1.50000
H07B  2    1.060580    0.674488    0.047507    11.00000   -1.50000
H07C  2    1.011916    0.683625    0.030102    11.00000   -1.50000
AFIX   0
C07W  1    0.697997    0.622532    0.002783    11.00000    0.24701    0.52382 =
         0.15542   -0.19201    0.00605   -0.05292
AFIX 137
H07D  2    0.711444    0.605455   -0.009755    11.00000   -1.50000
H07E  2    0.715329    0.624935    0.023476    11.00000   -1.50000
H07F  2    0.700498    0.641433   -0.010114    11.00000   -1.50000
AFIX   0
HKLF 4


REM  t C 1 2/c 1 R = 0.16 New:Ccca
REM wR2 = 0.4217, GooF = S = 1.826, Restrained GooF = 1.732 for all data
REM R1 = 0.1346 for 5350 Fo > 4sig(Fo) and 0.1581 for all 7640 data
REM 911 parameters refined using 930 restraints

END

WGHT      0.2000      0.0000

REM Highest difference peak  1.646,  deepest hole -0.543,  1-sigma level  0.136
Q1    1   0.8016  0.6159  0.2541  11.00000  0.05    1.27
Q2    1   0.8825  0.6634  0.3633  11.00000  0.05    0.80
Q3    1   0.5583  0.7035  0.4497  11.00000  0.05    0.66
Q4    1   0.7398  0.6347  0.6092  11.00000  0.05    0.59
Q5    1   0.8269  0.6762  0.3235  11.00000  0.05    0.59
Q6    1   0.7500  0.5000  0.2337  10.50000  0.05    0.57
Q7    1   0.3788  0.5809  0.1790  11.00000  0.05    0.56
Q8    1   0.7606  0.6612  0.2025  11.00000  0.05    0.54
;
_shelx_res_checksum              33999
_shelx_fab_file                  
;
0 0 2 613.3471 -3.4103
0 0 4 -1320.1590 -40.8378
0 0 8 138.5523 1.9873
0 0 10 155.9631 40.4948
0 0 12 234.2056 17.6796
0 0 14 166.0253 22.8172
0 0 16 198.1353 1.8487
0 0 18 212.5095 -11.2092
0 0 20 -230.6653 -16.0292
0 0 22 -191.8187 -25.4109
0 0 24 -53.9719 -10.2571
0 0 26 30.4397 -12.6922
0 0 28 -0.4702 8.4295
0 0 30 28.1317 5.5367
0 0 32 27.0429 17.2744
0 2 2 -35.7668 6.9578
0 2 4 -1048.5859 -9.9083
0 2 6 -117.6113 5.0377
0 2 8 744.0520 -4.8311
0 2 10 209.4092 1.3198
0 2 12 -39.7194 -3.8161
0 2 14 -141.1514 -0.1540
0 2 16 -64.5685 -1.6139
0 2 18 75.2641 -0.7158
0 2 20 -77.7491 1.2135
0 2 22 -29.4554 0.0361
0 2 24 133.3815 2.6595
0 2 26 120.3703 0.4163
0 2 28 -32.6034 2.6725
0 2 30 3.0736 -0.0033
0 2 32 -0.1918 1.4422
0 4 6 -424.3603 -13.0271
0 4 8 87.9951 -0.2830
0 4 10 85.3559 -22.2190
0 4 12 -96.7749 -7.6660
0 4 14 -1.5511 -12.3038
0 4 16 216.6733 -0.2349
0 4 18 158.3641 5.2873
0 4 20 -133.6271 8.7295
0 4 22 -141.6909 13.3265
0 4 24 14.4678 4.6515
0 4 26 8.8606 6.4955
0 4 28 -6.1305 -5.3832
0 4 30 15.8483 -3.2471
0 4 32 -5.7026 -8.8224
0 6 2 -352.7240 2.4001
0 6 4 -72.5542 14.3516
0 6 8 397.4302 -3.9457
0 6 10 -138.3483 -19.2025
0 6 12 -14.0488 -9.6174
0 6 14 31.7512 -9.3088
0 6 16 19.9561 0.5520
0 6 18 -36.7245 7.4065
0 6 20 -68.1636 10.0641
0 6 22 -61.8254 12.2740
0 6 24 131.1414 4.5474
0 6 26 65.2076 4.2217
0 6 28 11.8297 -6.3297
0 6 30 -21.0397 -6.0196
0 6 32 -19.8834 -9.2132
0 8 2 90.9758 7.3492
0 8 4 -395.8907 -10.6135
0 8 6 -280.9151 7.8112
0 8 8 478.5052 -6.3733
0 8 10 -46.8080 5.4296
0 8 12 -227.9177 -2.6201
0 8 14 -159.4325 3.4712
0 8 16 -28.8638 0.3834
0 8 20 -63.5566 1.4405
0 8 22 2.7907 -1.9801
0 8 24 2.9581 0.8570
0 8 26 78.6761 -3.5579
0 8 28 5.8529 0.5035
0 8 30 -13.3564 -2.7967
0 8 32 -29.4937 1.8337
0 10 0 -403.6740 -29.0099
0 10 2 -119.2674 -2.6597
0 10 4 -157.2708 -18.4236
0 10 6 321.8156 12.1910
0 10 8 212.9061 2.6006
0 10 10 -77.4635 21.0400
0 10 12 95.7909 9.7673
0 10 14 114.2119 10.6356
0 10 16 -38.7373 -0.0380
0 10 18 -1.3934 -7.3802
0 10 20 -88.3369 -9.3098
0 10 22 -43.8127 -13.6249
0 10 24 70.2491 -4.9618
0 10 26 108.5079 -5.5731
0 10 28 -27.1346 5.8247
0 10 30 -14.5931 5.4118
0 10 32 -31.4904 11.9000
0 12 0 -239.2940 -6.8568
0 12 2 -75.3457 -12.3675
0 12 6 96.0702 -0.1131
0 12 8 133.7065 10.3806
0 12 10 -5.7897 7.3748
0 12 12 28.9332 10.5210
0 12 14 -145.1121 2.9534
0 12 16 0.8976 -0.3112
0 12 18 73.1928 -5.5274
0 12 20 34.1085 -8.0191
0 12 22 -114.3385 -6.5844
0 12 24 66.4031 -5.0484
0 12 26 83.7145 1.0449
0 12 28 -5.8226 1.7884
0 12 30 -75.4419 6.4238
0 12 32 -33.1003 5.8635
0 14 0 41.6647 19.4547
0 14 2 18.1887 -4.9206
0 14 4 166.0420 13.8664
0 14 6 30.8181 -10.1734
0 14 8 -158.3158 3.3355
0 14 10 -156.2292 -13.2968
0 14 12 81.1531 -1.8116
0 14 14 94.9050 -7.5790
0 14 16 33.0983 0.3383
0 14 18 85.6535 2.5413
0 14 20 20.0893 3.0558
0 14 22 -125.0879 7.4967
0 14 24 -1.9484 1.7490
0 14 26 88.4939 4.4468
0 14 28 6.0093 -4.3400
0 14 30 7.0838 1.6467
0 16 0 203.9737 15.1554
0 16 2 -90.8259 11.3961
0 16 4 63.1423 5.2919
0 16 6 -190.4888 -3.1953
0 16 8 10.1911 -10.0991
0 16 10 188.2475 -12.6129
0 16 12 63.9982 -12.0511
0 16 14 -83.5978 -6.9559
0 16 16 -151.9335 0.3137
0 16 18 42.2532 5.9553
0 16 20 -24.2249 9.6016
0 16 22 26.4303 9.4492
0 16 24 -48.5530 6.5084
0 16 26 47.9430 0.4089
0 16 28 -4.4700 -4.3128
0 16 30 -9.1386 -6.4294
0 18 0 93.1221 -7.3988
0 18 2 -18.8507 12.7782
0 18 4 36.0023 -8.2660
0 18 6 -38.4864 7.2079
0 18 8 -201.0393 -9.6711
0 18 10 -4.9861 2.6987
0 18 12 114.4411 -6.1939
0 18 14 48.1860 2.4186
0 18 16 17.7185 0.3298
0 18 18 1.3975 2.5439
0 18 20 6.4050 4.2388
0 18 22 -4.1808 -0.1468
0 18 24 -22.3166 2.0106
0 18 26 20.5884 -3.8372
0 18 28 13.5475 0.6511
0 20 0 43.4214 -13.9079
0 20 2 88.3839 -4.3474
0 20 4 71.7470 -7.5980
0 20 6 6.6717 4.0363
0 20 8 -139.4585 2.9453
0 20 10 29.9955 10.3528
0 20 12 24.8536 6.1822
0 20 14 -57.0745 6.4113
0 20 16 -53.9162 -0.0870
0 20 18 29.3840 -2.5465
0 20 20 48.7028 -5.5093
0 20 22 -22.9809 -6.0063
0 20 24 -6.4670 -4.1527
0 20 26 -28.5154 -3.0463
0 20 28 25.1235 2.1836
0 22 0 -52.8775 -1.7188
0 22 2 -17.7538 -14.7428
0 22 4 56.0508 3.0903
0 22 6 -164.8742 -3.8060
0 22 8 -92.9584 11.4622
0 22 10 34.2312 4.2465
0 22 12 131.3758 9.7205
0 22 14 19.6922 1.8322
0 22 16 -71.4088 -0.3820
0 22 18 2.5930 -4.7641
0 22 20 7.0807 -7.3571
0 22 22 32.7796 -4.3033
0 22 24 -39.6844 -6.7952
0 22 26 -33.3545 1.6036
0 24 0 89.0609 6.5883
0 24 2 4.0861 -4.3568
0 24 4 54.3292 6.0714
0 24 6 -40.4672 -4.0081
0 24 8 22.9651 4.1339
0 24 10 56.3504 -3.7884
0 24 12 -29.1315 1.3360
0 24 14 -19.0476 -2.8779
0 24 16 6.9901 -0.7319
0 24 18 72.6273 -1.4399
0 24 20 1.1103 0.5042
0 24 22 -17.9117 1.4781
0 24 24 -28.9804 -1.3962
0 26 0 -27.1399 4.6138
0 26 2 28.5621 11.1938
0 26 4 -42.1032 -0.2777
0 26 6 32.9754 1.6156
0 26 8 49.1495 -8.2933
0 26 10 37.7186 -6.0632
0 26 12 -22.6649 -8.8007
0 26 14 -59.9364 -3.8182
0 26 16 -43.9466 -0.2206
0 26 18 -6.5494 3.4432
0 26 20 35.6728 8.7131
0 26 22 21.4898 6.1933
0 28 0 43.9300 -0.8049
0 28 2 -22.4865 9.7441
0 28 4 -7.6786 -3.9226
0 28 6 61.1410 3.0269
0 28 8 44.7323 -7.8842
0 28 10 -12.3371 -1.6604
0 28 12 -13.6496 -6.4495
0 28 14 7.7460 -0.1831
0 28 16 18.2696 0.0224
0 28 18 -10.0519 3.7575
0 28 20 -2.1127 6.2340
0 30 0 -14.6829 -2.3375
0 30 2 -74.3304 -3.8407
0 30 4 -14.0012 -0.7490
0 30 6 67.0595 -0.6523
0 30 8 63.1621 2.4731
0 30 10 -34.7368 2.3761
0 30 12 -19.1118 3.2174
0 30 14 -31.0321 2.3660
0 30 16 -16.2967 -0.1521
0 30 18 -13.9551 -0.6360
0 32 0 -5.6752 -1.2214
0 32 2 -3.4981 -9.3510
0 32 4 47.0903 2.1637
0 32 6 29.7380 -3.5326
0 32 8 -18.0622 9.2583
0 32 10 -34.4680 4.0004
0 32 12 -26.9723 8.1661
0 32 14 37.5447 1.8080
0 32 16 7.9077 -0.8052
0 34 0 -63.9142 -1.4799
0 34 2 -42.9167 -3.1799
0 34 4 -14.8401 0.0381
0 34 6 -8.0038 -0.5383
0 34 8 6.8623 2.5769
0 34 10 10.5004 1.2112
0 34 12 -17.4007 1.6281
0 36 0 -34.0430 0.9096
0 36 2 -3.5860 7.6882
0 36 4 36.6385 -2.5480
1 1 1 1020.3136 -0.0508
1 1 2 307.9795 -0.7382
1 1 3 -3.4603 20.3136
1 1 4 8.9718 -11.3745
1 1 5 -46.6014 14.4638
1 1 6 142.0143 10.2167
1 1 7 35.3719 24.7532
1 1 8 313.1976 -18.4801
1 1 9 -138.8554 9.2555
1 1 10 11.1517 13.6699
1 1 11 24.6661 -0.1426
1 1 12 -158.2321 -16.8439
1 1 13 -92.2251 -11.8554
1 1 14 35.0068 18.8314
1 1 15 30.2387 -19.8420
1 1 16 -7.2364 -12.7415
1 1 17 -49.9803 -18.0923
1 1 18 -67.6788 19.5340
1 1 19 -42.4813 -16.0844
1 1 20 -130.7757 -10.7374
1 1 21 -47.7327 -3.1315
1 1 22 2.6259 11.9714
1 1 23 12.5019 2.1590
1 1 24 51.9662 -11.1526
1 1 25 33.8881 12.7413
1 1 26 13.9047 4.6273
1 1 27 12.5725 11.2977
1 1 28 -6.6880 -8.0661
1 1 29 6.2128 12.1875
1 1 30 -22.9674 1.5829
1 1 31 2.1023 3.4680
1 1 32 10.8211 -3.8392
1 1 33 -14.0517 2.7937
1 3 1 37.6219 -16.0423
1 3 2 -61.7540 -14.8534
1 3 4 97.1135 8.5784
1 3 5 -292.8347 18.5810
1 3 6 -3.9991 2.1894
1 3 7 -55.3335 28.8308
1 3 8 -204.2055 9.0266
1 3 9 104.8809 11.0500
1 3 10 -199.3769 -4.9825
1 3 11 38.0061 2.9438
1 3 12 -63.1936 6.1249
1 3 13 -80.4447 -14.8469
1 3 14 112.3079 -11.0087
1 3 15 150.6377 -23.8260
1 3 16 58.0041 3.5951
1 3 17 139.3694 -21.4060
1 3 18 45.0577 -8.4610
1 3 19 -49.6484 -19.6005
1 3 20 -3.8253 4.7478
1 3 21 -15.7755 -3.8532
1 3 22 26.6347 -5.5834
1 3 23 -48.2136 3.1549
1 3 24 48.5786 6.1800
1 3 25 5.1638 15.9063
1 3 26 10.6526 -0.4559
1 3 27 -6.5124 14.6348
1 3 28 -5.9422 5.0209
1 3 29 26.9771 13.9006
1 3 30 -9.3637 0.5334
1 3 31 -3.3282 4.5794
1 3 32 13.3399 0.9340
1 3 33 0.4636 1.3352
1 5 1 365.0170 5.0995
1 5 2 -612.7132 -6.1346
1 5 3 -79.5662 -2.6039
1 5 5 19.5791 0.5364
1 5 6 393.5461 0.5867
1 5 7 -33.2847 -4.0998
1 5 8 446.7738 15.2227
1 5 9 202.8334 0.7320
1 5 10 130.3524 -9.6568
1 5 11 -191.5959 -0.5186
1 5 12 -70.8110 9.5764
1 5 13 -70.4471 1.4298
1 5 14 -196.9011 -18.4996
1 5 15 -63.2424 2.9346
1 5 16 -136.8532 6.4202
1 5 17 58.6946 2.9694
1 5 18 -96.4849 -17.0942
1 5 20 -68.9220 6.7345
1 5 21 -110.9766 1.1594
1 5 22 10.2909 -8.2511
1 5 23 9.2074 2.0546
1 5 24 49.2281 9.1730
1 5 25 -2.8141 -1.5966
1 5 26 23.1967 -0.3872
1 5 27 42.0369 0.3395
1 5 28 -17.3918 8.5558
1 5 29 15.5724 -1.9964
1 5 30 -15.7809 1.0320
1 5 31 -6.5964 -0.9354
1 5 32 11.5064 0.5334
1 5 33 -7.2802 -2.5493
1 7 1 89.9177 15.4424
1 7 2 192.3316 5.8349
1 7 3 -315.2722 -14.7907
1 7 5 -76.5210 -14.2934
1 7 6 261.5025 7.8063
1 7 7 30.1514 -20.1123
1 7 8 -398.0287 1.1105
1 7 9 113.0333 -7.3945
1 7 10 -227.6110 3.1438
1 7 11 17.4451 -4.3727
1 7 12 -24.8623 -3.9518
1 7 13 -97.1069 13.5833
1 7 14 21.2178 -1.6498
1 7 15 134.4811 14.2501
1 7 16 -45.0128 -6.5190
1 7 17 48.5404 18.6116
1 7 18 96.4665 -2.2031
1 7 19 89.6510 10.2361
1 7 20 87.5423 -4.2180
1 7 21 -107.1106 4.5910
1 7 22 48.0789 0.8557
1 7 23 -45.2198 -4.0151
1 7 24 20.7167 0.3458
1 7 25 -64.6171 -10.8138
1 7 26 -8.6568 3.8037
1 7 27 38.8800 -10.7947
1 7 28 -20.9400 2.5150
1 7 29 36.6182 -11.1658
1 7 30 -2.6383 2.3806
1 7 31 11.4443 -2.1618
1 7 32 31.0745 -0.7840
1 7 33 -6.2313 -3.3314
1 9 1 -10.7438 0.9774
1 9 2 -250.8044 2.0189
1 9 3 277.0152 -7.7182
1 9 4 -79.4494 -4.9725
1 9 5 -91.6821 -15.4615
1 9 6 -110.3326 0.5362
1 9 7 30.3205 -13.3750
1 9 8 -174.1005 -12.9240
1 9 9 22.4992 -9.3761
1 9 10 63.1120 8.4434
1 9 11 56.9315 -1.1267
1 9 12 74.0349 -9.6249
1 9 13 -103.9329 10.4615
1 9 14 7.9444 14.5506
1 9 15 -57.6066 12.4515
1 9 16 -70.9630 -6.4494
1 9 17 15.3858 14.4134
1 9 18 -154.7516 12.7152
1 9 19 35.4871 9.2221
1 9 20 -117.3669 -7.8274
1 9 21 -15.7058 3.1544
1 9 22 -1.3797 4.7997
1 9 23 -49.2777 -5.4458
1 9 24 82.0232 -8.2811
1 9 25 4.2668 -9.3042
1 9 26 33.0742 -0.6110
1 9 27 29.1339 -9.6278
1 9 28 -36.2147 -4.5936
1 9 29 19.3188 -7.4534
1 9 30 -31.1179 1.4293
1 9 31 -3.5259 -1.0390
1 9 32 4.7034 0.1742
1 11 1 81.0073 -11.6799
1 11 2 -146.4310 3.1534
1 11 3 -70.0459 4.7312
1 11 4 370.4450 -2.9712
1 11 5 -91.4111 0.3258
1 11 6 128.7423 -6.8077
1 11 7 -57.4847 5.8144
1 11 8 -97.3528 -6.2944
1 11 9 67.4075 0.1971
1 11 10 -73.4134 1.1858
1 11 11 -49.1576 2.5804
1 11 12 -58.6619 -1.4361
1 11 13 87.8242 -3.0411
1 11 14 11.8282 7.1728
1 11 15 7.9847 -3.3659
1 11 16 18.3925 2.2411
1 11 17 70.5664 -3.4261
1 11 18 23.4205 5.7458
1 11 19 -7.7279 -3.4308
1 11 20 24.1348 -1.2039
1 11 21 19.2523 -2.6056
1 11 22 15.5320 -0.1191
1 11 23 -50.0373 -0.1158
1 11 24 18.4295 -4.0552
1 11 25 24.6319 1.5713
1 11 26 21.1291 -3.3819
1 11 27 -25.9457 3.0278
1 11 28 -14.0009 -2.3116
1 11 29 36.2719 2.7807
1 11 30 -26.4522 0.8563
1 11 31 1.2997 2.3448
1 11 32 6.2857 1.4683
1 13 2 -162.1202 4.2610
1 13 3 147.2511 12.6415
1 13 4 71.1911 1.6107
1 13 5 140.6239 16.0678
1 13 6 79.6129 -7.0527
1 13 7 26.0507 19.9367
1 13 8 14.4711 6.8953
1 13 9 -5.3905 10.0433
1 13 10 3.0274 -9.5180
1 13 11 -58.3644 2.4958
1 13 12 -39.9473 9.2371
1 13 13 60.3890 -11.6160
1 13 14 -8.3392 -7.6971
1 13 15 -51.8594 -16.6966
1 13 16 9.2993 9.7663
1 13 17 -60.9328 -16.2713
1 13 18 -36.3107 -6.6555
1 13 19 42.4084 -13.5765
1 13 20 -80.3521 6.4596
1 13 21 -40.3402 -2.5969
1 13 22 34.6865 -5.2880
1 13 23 8.4736 3.8619
1 13 24 47.8492 2.9985
1 13 25 -11.4853 12.0434
1 13 26 19.0336 -3.7152
1 13 27 1.3490 11.0767
1 13 28 13.3857 1.3625
1 13 29 -2.3753 10.7173
1 13 30 -8.0318 -0.8361
1 13 31 16.2259 4.6469
1 15 1 -67.7288 1.3551
1 15 2 -101.5775 -1.3048
1 15 3 28.9256 4.4709
1 15 4 30.2730 0.4501
1 15 5 73.6622 7.4504
1 15 6 -90.9444 0.3758
1 15 8 -180.3640 7.3732
1 15 9 -171.6436 3.1452
1 15 10 -46.2615 -5.9675
1 15 11 -42.4772 0.1328
1 15 12 32.2572 5.5832
1 15 13 121.1498 -5.0488
1 15 14 49.0687 -7.5728
1 15 15 134.0543 -6.1640
1 15 16 38.6733 4.2199
1 15 17 -63.1209 -6.7524
1 15 18 -42.2059 -6.5466
1 15 19 -8.2168 -3.8639
1 15 20 -48.0306 4.7123
1 15 21 23.2703 0.5321
1 15 22 34.1114 -2.4265
1 15 23 19.7591 2.5808
1 15 24 12.1492 3.7994
1 15 25 -9.5511 5.3542
1 15 26 10.9210 0.7098
1 15 27 -13.1402 3.4316
1 15 28 -13.8500 2.3971
1 15 29 12.7548 3.0112
1 15 30 -11.2332 -1.8080
1 17 1 -52.6204 10.8023
1 17 2 10.2772 -3.8624
1 17 3 183.8316 -7.5361
1 17 4 57.9823 -2.4210
1 17 5 151.0471 -6.9132
1 17 6 54.0542 7.8941
1 17 7 -28.6137 -10.4445
1 17 8 55.7645 -2.6592
1 17 9 -123.7856 -6.4829
1 17 10 117.1178 6.0959
1 17 11 -43.3763 -2.2277
1 17 12 11.2719 -5.9870
1 17 13 31.6274 5.1390
1 17 14 -78.0818 3.2147
1 17 15 -31.2328 8.3993
1 17 16 13.3887 -7.8262
1 17 17 -5.8326 8.6412
1 17 18 33.9942 2.8444
1 17 19 -31.2503 8.7179
1 17 20 -50.9378 -3.9198
1 17 21 42.7895 2.5330
1 17 22 -11.4424 3.7340
1 17 23 -8.1768 -0.4544
1 17 24 21.3360 -1.0561
1 17 25 7.0091 -6.0115
1 17 26 11.0780 3.8693
1 17 27 -28.7879 -5.6450
1 17 28 23.4695 0.5406
1 17 29 4.2050 -5.6485
1 19 1 23.0918 3.4839
1 19 2 -93.8778 -0.5686
1 19 3 38.0294 -7.7800
1 19 4 -90.5864 -2.1806
1 19 5 8.4887 -12.0176
1 19 6 -80.0718 3.1869
1 19 7 -75.8320 -13.8034
1 19 8 -39.8568 -6.7787
1 19 9 -103.1105 -7.8266
1 19 10 108.2432 8.0306
1 19 11 58.4551 -0.7312
1 19 12 81.2640 -7.4242
1 19 13 121.5998 7.0859
1 19 14 2.0820 7.4387
1 19 15 22.9961 11.1302
1 19 16 1.4218 -7.6910
1 19 17 5.5679 13.3440
1 19 18 -13.5971 7.1653
1 19 19 -22.0029 8.1806
1 19 20 -18.1854 -5.1558
1 19 21 19.6998 2.1983
1 19 22 -10.0619 3.9314
1 19 23 -10.2441 -3.7150
1 19 24 4.9392 -4.1376
1 19 25 -17.8294 -7.2610
1 19 26 21.7353 2.5671
1 19 27 -4.7077 -11.7455
1 19 28 14.3164 -2.4514
1 21 1 61.4070 -6.7877
1 21 2 -93.4505 3.1437
1 21 3 94.5358 1.1136
1 21 4 -13.4819 1.8356
1 21 5 -25.0356 -3.7153
1 21 6 77.5801 -5.6017
1 21 7 -56.8152 0.0431
1 21 8 44.9022 0.7394
1 21 9 -45.0396 -0.4113
1 21 10 15.8527 -1.8742
1 21 11 29.1718 2.0173
1 21 12 -56.4993 2.4641
1 21 13 7.0162 0.9597
1 21 14 -80.7129 0.2592
1 21 15 -62.1373 1.4007
1 21 16 23.8087 3.2805
1 21 17 -37.2038 1.0280
1 21 18 74.2664 0.9656
1 21 19 39.4189 -1.7614
1 21 20 8.7149 1.8418
1 21 21 26.6981 -1.4120
1 21 22 -37.6500 -3.1414
1 21 23 -16.3404 -2.7823
1 21 24 10.0533 -0.0585
1 21 25 1.9195 -1.7503
1 21 26 10.4240 -3.3821
1 21 27 4.1025 -3.3805
1 23 1 40.4213 -5.4785
1 23 2 -112.6966 3.5952
1 23 3 -39.7525 5.3749
1 23 4 -29.0297 2.8235
1 23 5 15.6870 7.8827
1 23 6 9.4481 -5.0617
1 23 7 -81.2622 11.4914
1 23 8 1.5567 4.2025
1 23 9 28.8569 5.6897
1 23 10 69.5336 -8.1904
1 23 12 35.3465 6.6251
1 23 13 54.7121 -5.2999
1 23 14 5.5065 -6.8461
1 23 15 -21.2443 -7.7779
1 23 16 -39.1279 7.2017
1 23 17 -26.0485 -9.9597
1 23 18 -6.7754 -5.4372
1 23 19 57.8957 -8.1108
1 23 20 -9.3609 4.2226
1 23 21 -11.6153 -0.9983
1 23 22 -22.0586 -3.8963
1 23 23 -21.8459 1.7561
1 23 24 6.5439 3.0141
1 23 25 -29.8943 5.4496
1 23 26 1.8720 -2.8164
1 25 1 -31.3057 2.1127
1 25 2 -25.7039 0.2008
1 25 3 45.1878 3.7916
1 25 4 35.5259 0.9519
1 25 5 -70.8980 8.5898
1 25 6 75.2039 4.0852
1 25 7 -6.0326 6.7218
1 25 8 20.4078 0.5345
1 25 9 18.9081 4.6056
1 25 10 -35.7759 -1.6073
1 25 11 52.5462 -1.0983
1 25 12 -40.5965 0.6019
1 25 13 -27.5451 -4.0854
1 25 14 3.9946 -2.2594
1 25 15 -85.3326 -8.1511
1 25 16 22.8969 -0.3047
1 25 17 -4.0412 -6.1185
1 25 18 41.6401 -1.5557
1 25 19 67.8380 -3.1659
1 25 20 -0.6965 -0.1440
1 25 21 12.1430 0.9495
1 25 22 -12.8995 0.8373
1 25 23 -14.0845 1.3703
1 25 24 3.9833 2.8440
1 27 1 -0.1943 4.9064
1 27 2 -11.8896 -3.6373
1 27 3 13.4806 -0.7053
1 27 4 -18.2626 -1.4811
1 27 5 -31.9414 -0.1857
1 27 6 -17.3276 6.0175
1 27 7 -53.0947 -4.1373
1 27 8 6.1684 -4.1002
1 27 9 40.5071 -2.2448
1 27 10 -6.6302 5.1669
1 27 11 23.7385 -2.1004
1 27 12 11.9501 -4.7395
1 27 13 14.8198 -0.8540
1 27 14 19.0371 3.7542
1 27 15 -64.7180 0.7627
1 27 16 -1.3998 -5.3233
1 27 17 14.7511 2.6121
1 27 18 -20.0134 3.7164
1 27 19 19.7922 3.1693
1 27 20 -33.6311 -4.0775
1 27 21 3.9404 -0.5474
1 27 22 -4.0987 5.7809
1 29 1 23.5313 1.0237
1 29 2 19.6166 -1.6641
1 29 3 -4.6940 -4.0471
1 29 4 22.5635 -1.6828
1 29 5 -10.0251 -8.6891
1 29 6 50.2597 -1.6177
1 29 7 -28.0254 -8.5581
1 29 8 10.8725 -2.1364
1 29 9 30.2463 -5.0617
1 29 10 -41.3423 2.6675
1 29 11 6.4778 -0.7216
1 29 12 -13.2172 -1.2545
1 29 13 -8.1383 3.5224
1 29 14 33.3477 2.2617
1 29 15 -30.9951 8.2065
1 29 16 15.6918 -2.3937
1 29 17 0.5648 8.6571
1 29 18 -3.0651 2.4879
1 29 19 30.6337 6.5655
1 29 20 -11.8088 -1.4982
1 31 1 31.7276 -3.9182
1 31 2 47.9530 1.9881
1 31 3 16.8964 -2.8039
1 31 4 16.4253 1.0076
1 31 5 -14.9998 -4.4203
1 31 6 -19.3060 -5.5729
1 31 7 -16.9498 -1.7994
1 31 8 -30.3215 3.3243
1 31 9 13.7680 -1.0991
1 31 10 -7.1092 -2.0986
1 31 11 -11.0903 0.8433
1 31 12 26.2961 3.7495
1 31 13 17.1348 2.9516
1 31 14 28.0482 -2.7325
1 31 15 3.7624 3.7916
1 31 16 12.7157 3.4405
1 31 17 -6.1879 3.3771
1 33 1 20.6743 -3.6164
1 33 2 -0.4386 1.5642
1 33 3 40.6418 1.1179
1 33 4 20.7465 0.0967
1 33 5 -19.5107 3.4147
1 33 6 5.4541 -2.4037
1 33 7 -13.6607 6.6397
1 33 8 -29.1670 3.5714
1 33 9 14.5720 1.6340
1 33 10 -1.5101 -3.1467
1 33 11 -14.2489 1.0162
1 33 12 9.6246 3.8043
1 33 13 4.3099 -0.9232
1 33 14 15.5072 -2.1099
1 35 1 30.2225 -0.3146
1 35 2 18.2927 0.9528
1 35 3 35.0503 2.8636
1 35 4 13.3691 -1.1268
1 35 5 -15.2278 6.1632
1 35 6 -18.6396 2.8691
1 35 7 -44.5658 5.3046
1 35 8 -20.4900 -2.5925
1 35 9 9.4253 3.1343
2 0 0 -253.4767 -13.1671
2 0 4 318.8132 -1.4647
2 0 6 -169.4632 -0.6679
2 0 8 391.7446 9.2737
2 0 10 33.5832 7.9728
2 0 12 -368.2996 9.5622
2 0 14 -154.0294 6.1337
2 0 16 34.0647 -1.6895
2 0 18 77.2541 -4.1208
2 0 20 -47.3584 -7.9460
2 0 22 9.1717 -6.0980
2 0 24 71.6272 -4.6001
2 0 26 36.4912 0.6632
2 0 28 -33.8086 4.0840
2 0 30 -75.4369 6.4867
2 0 32 -8.3201 4.3662
2 2 0 336.8795 -9.2545
2 2 1 -529.1393 -9.4909
2 2 2 372.6590 13.6146
2 2 3 345.0386 -4.7482
2 2 4 -244.1301 -14.4111
2 2 5 437.5634 4.8201
2 2 6 -296.1357 1.2695
2 2 7 92.5799 1.1148
2 2 8 553.8614 -4.8342
2 2 9 -54.6587 4.8962
2 2 10 267.7351 -1.9780
2 2 11 -208.5077 -1.5594
2 2 12 -107.6773 -5.4118
2 2 13 10.2810 2.8755
2 2 14 -3.3555 -0.3859
2 2 15 31.5373 -3.5346
2 2 16 23.0062 -2.6433
2 2 17 26.6410 1.8509
2 2 18 -9.9653 2.7641
2 2 19 -5.1977 -3.5990
2 2 20 -101.0497 2.0110
2 2 21 3.9789 1.7022
2 2 22 -103.1748 4.3095
2 2 23 18.9611 -3.7098
2 2 24 -6.5550 4.6449
2 2 25 15.0325 0.5048
2 2 26 72.6887 2.5052
2 2 27 23.7747 -2.2127
2 2 28 21.8568 2.6522
2 2 29 1.6091 1.9537
2 2 30 15.3291 -1.1125
2 2 31 -12.6150 2.1007
2 2 32 -10.3833 -0.1969
2 2 33 -4.1554 1.1209
2 4 0 -555.2319 -9.8114
2 4 1 -311.6903 -11.2630
2 4 3 202.4749 -1.9242
2 4 4 -292.4764 3.3907
2 4 5 280.3866 -0.6726
2 4 6 -27.2726 -7.8924
2 4 8 -62.2831 3.8106
2 4 9 -178.2975 3.5607
2 4 10 4.1608 1.8893
2 4 11 -137.3542 11.8653
2 4 12 -209.1170 6.0093
2 4 13 -5.2544 5.4328
2 4 14 -8.0709 1.8190
2 4 15 113.7359 3.0215
2 4 16 30.0065 0.7465
2 4 17 -47.8473 -2.9182
2 4 18 5.7547 0.2037
2 4 19 -65.8379 -1.8998
2 4 20 -31.0066 -4.1295
2 4 21 15.4456 -6.9216
2 4 22 -35.7113 -0.9903
2 4 23 30.3392 -3.0833
2 4 24 94.5509 -3.8936
2 4 25 31.2171 -3.9135
2 4 26 19.4467 1.2190
2 4 27 -5.3455 0.7393
2 4 28 -46.3156 -1.4993
2 4 29 -27.4667 0.8374
2 4 30 -46.5900 1.9638
2 4 31 -33.8139 4.0746
2 4 32 -14.3859 -0.6883
2 4 33 -2.5569 1.6103
2 6 0 533.1983 6.7190
2 6 1 -230.1436 0.9613
2 6 2 -149.4643 -7.0282
2 6 3 135.7520 -0.5970
2 6 4 -307.2077 7.2397
2 6 5 80.1885 -4.5323
2 6 6 -77.7953 -9.6332
2 6 7 315.8270 -4.9852
2 6 8 572.5760 -1.7070
2 6 9 30.5557 3.8961
2 6 10 86.3894 -8.9268
2 6 11 -109.0922 -2.8253
2 6 12 22.7062 -3.0619
2 6 14 -93.1574 -6.3647
2 6 15 39.4428 -4.1126
2 6 16 -3.1663 1.9963
2 6 17 -36.4144 3.0499
2 6 18 7.5875 0.5412
2 6 19 14.8381 -5.4453
2 6 20 32.9468 4.4382
2 6 21 20.0874 1.3979
2 6 22 -89.9084 4.1243
2 6 23 36.4728 -2.7522
2 6 24 31.1816 2.5470
2 6 25 37.7443 2.6746
2 6 26 49.2223 2.4083
2 6 27 -7.0643 1.2242
2 6 28 5.5175 -0.9534
2 6 29 -6.5376 1.1022
2 6 30 -19.6596 -0.4761
2 6 31 -23.7740 0.8629
2 6 32 -5.0376 -3.5635
2 6 33 -5.5439 -0.4653
2 8 0 417.9693 5.1101
2 8 1 73.6358 18.3589
2 8 2 -104.5621 10.5342
2 8 3 61.5196 -0.9168
2 8 4 15.1283 -7.4532
2 8 5 232.8592 -1.4775
2 8 6 8.7132 4.9803
2 8 8 88.1563 -5.5897
2 8 9 -136.6747 -0.5158
2 8 11 -203.9640 -10.9891
2 8 12 -60.2845 -5.7965
2 8 13 10.0372 -1.8912
2 8 14 138.0623 0.8911
2 8 15 73.3438 -6.2427
2 8 16 0.2252 -1.4140
2 8 17 -17.1980 4.0250
2 8 18 71.1755 0.1198
2 8 19 -3.5400 -2.3133
2 8 20 -81.5234 2.1445
2 8 21 -8.9236 8.0476
2 8 22 -27.8645 0.5335
2 8 23 3.3246 1.6194
2 8 24 1.4631 2.7965
2 8 25 16.3089 6.6430
2 8 26 36.2787 -0.3748
2 8 27 -2.3603 1.5678
2 8 28 -61.3950 2.0504
2 8 29 -17.1134 1.3530
2 8 30 -18.9157 -1.3001
2 8 31 -17.3714 -4.1275
2 8 32 -19.8250 1.4325
2 8 33 7.3765 -2.7646
2 10 0 6.8999 -0.8941
2 10 1 -30.0756 3.6168
2 10 2 -24.2796 6.4707
2 10 3 4.6541 1.4994
2 10 4 -307.5989 -8.8594
2 10 5 -22.2559 -0.4159
2 10 6 226.4008 7.5533
2 10 7 43.6980 1.0293
2 10 8 187.5540 -1.9449
2 10 9 57.7103 -7.3839
2 10 10 13.1579 3.4584
2 10 11 -2.3309 1.7951
2 10 12 4.6058 -0.9707
2 10 13 90.8932 -6.8981
2 10 14 -111.2021 3.6787
2 10 15 -59.7505 5.7606
2 10 16 -81.2335 -2.8091
2 10 17 22.0417 -4.9731
2 10 18 82.8062 -0.8083
2 10 19 16.9772 5.8653
2 10 20 31.7234 -0.7145
2 10 21 -18.0033 -1.2076
2 10 22 -15.1448 -1.3760
2 10 23 14.5907 3.9871
2 10 24 5.3767 0.3893
2 10 25 57.2281 -0.4731
2 10 26 46.8441 -0.2920
2 10 27 19.8702 1.4235
2 10 28 -12.7076 2.3769
2 10 29 -14.5237 -1.9599
2 10 30 -2.6920 1.0238
2 10 31 14.7589 -1.3785
2 10 32 -25.0376 2.6422
2 12 0 402.9566 -0.4063
2 12 1 230.7501 -10.1086
2 12 2 82.3468 -2.1617
2 12 3 120.1400 -0.4431
2 12 4 -103.7231 5.7120
2 12 5 -26.8663 2.2680
2 12 6 -22.9023 -2.7441
2 12 7 -198.6557 5.1793
2 12 8 -70.5015 4.5590
2 12 9 -37.5892 -2.2620
2 12 10 -131.2405 -3.1646
2 12 11 5.2591 9.0627
2 12 12 4.9553 4.3834
2 12 13 -20.6320 0.2009
2 12 14 -34.7326 -0.7696
2 12 15 10.7779 7.1455
2 12 16 -16.8194 0.0103
2 12 17 42.5717 -2.6851
2 12 18 -6.8801 -0.0787
2 12 19 11.8724 3.2461
2 12 20 -4.5444 -1.0649
2 12 21 -10.4413 -6.1500
2 12 22 -83.4891 0.2557
2 12 23 -48.2668 -0.1441
2 12 24 78.6163 -0.4690
2 12 25 -1.9103 -3.9055
2 12 26 -28.2957 -0.4502
2 12 27 26.9575 -1.2691
2 12 28 -32.1567 -1.9734
2 12 29 3.9460 -0.7993
2 12 30 22.0620 2.0442
2 12 31 13.0483 2.3298
2 14 0 -96.9116 -1.3997
2 14 1 81.9972 -7.4750
2 14 2 -127.2186 -6.0072
2 14 4 -64.9450 8.8527
2 14 5 -100.2362 2.5852
2 14 6 60.6791 -7.8455
2 14 7 10.1191 0.4833
2 14 8 238.0379 4.6815
2 14 9 102.2207 3.4423
2 14 10 83.8541 -2.3381
2 14 11 72.8159 2.7961
2 14 12 37.7674 3.8563
2 14 13 10.0677 4.5034
2 14 14 -61.0088 -1.8346
2 14 15 -4.6628 -0.0496
2 14 16 -147.8398 1.1014
2 14 17 -24.4986 2.5469
2 14 18 57.6592 0.4587
2 14 19 34.3528 -2.3920
2 14 20 37.9061 -1.7557
2 14 21 37.0087 -0.9322
2 14 22 -47.5159 0.5011
2 14 23 16.8543 -3.4609
2 14 24 41.9473 -1.6708
2 14 25 25.4541 -1.5823
2 14 26 9.0656 1.1959
2 14 27 -17.6620 -2.9479
2 14 28 -13.4121 -3.0101
2 14 29 22.8288 1.7398
2 14 30 -5.7737 -3.3879
2 14 31 14.3041 1.6035
2 16 0 212.3665 0.3690
2 16 1 151.6992 3.0290
2 16 2 -112.3335 -1.4641
2 16 3 5.9061 0.7371
2 16 4 52.1785 -1.6219
2 16 5 -65.9931 -1.9027
2 16 6 -34.9907 -1.1597
2 16 8 14.1590 -1.5567
2 16 9 14.2479 0.9656
2 16 10 -155.3105 -0.5845
2 16 11 24.2357 -6.4961
2 16 12 -65.7715 -1.1684
2 16 13 -22.9523 0.2583
2 16 14 89.5718 -0.3141
2 16 15 -47.6628 -4.4952
2 16 16 -11.5941 0.3678
2 16 17 -6.8533 2.6328
2 16 18 99.3569 0.7066
2 16 19 -2.0357 -3.5346
2 16 20 -102.8174 1.1705
2 16 21 8.3709 4.8940
2 16 22 -0.4047 1.7730
2 16 23 -15.2506 -1.0640
2 16 24 30.0640 0.5976
2 16 25 -41.5752 2.8600
2 16 26 10.5652 -0.9948
2 16 27 10.3789 -1.8939
2 16 28 -20.8955 -1.9692
2 16 29 9.6633 2.2218
2 16 30 18.8588 -3.1675
2 18 0 -44.1154 1.9641
2 18 1 10.8568 9.4158
2 18 2 -8.0334 4.5931
2 18 3 -12.7180 -0.7444
2 18 4 -44.7928 -9.8913
2 18 5 -1.5017 -3.1689
2 18 6 53.4049 6.3145
2 18 7 -63.3440 -1.7666
2 18 8 33.9428 -4.4883
2 18 9 94.1117 -2.6029
2 18 10 17.4245 2.8203
2 18 11 67.1201 -4.6296
2 18 12 67.0377 -2.7047
2 18 13 19.0751 -3.4647
2 18 14 -45.4494 1.6439
2 18 15 -72.7935 -2.3493
2 18 16 -71.7034 0.5000
2 18 17 8.3231 0.3659
2 18 18 49.7315 0.5880
2 18 19 47.3104 0.8059
2 18 20 11.0684 2.5189
2 18 21 35.5265 3.6624
2 18 22 -33.2686 -0.2909
2 18 23 -11.0082 2.4680
2 18 24 -16.4952 1.1328
2 18 25 2.7720 2.5890
2 18 26 -0.6014 -1.9725
2 18 27 31.9565 0.9858
2 18 28 -10.5013 -1.6077
2 18 29 5.4976 0.8275
2 20 0 3.7391 0.2471
2 20 1 28.6081 3.7734
2 20 2 0.8707 3.5519
2 20 3 65.1702 -1.8403
2 20 4 -64.6948 -2.1692
2 20 5 22.1944 0.3233
2 20 6 62.7133 5.0238
2 20 7 -64.7923 0.7783
2 20 8 -5.7690 -2.5557
2 20 9 -11.6724 -3.3306
2 20 10 -43.2302 1.7490
2 20 11 48.7227 1.8301
2 20 12 55.4698 -1.7249
2 20 13 -40.8949 -3.6595
2 20 14 12.3120 0.7887
2 20 15 -62.6141 2.0183
2 20 16 -19.7488 -0.6693
2 20 17 0.0109 -2.0544
2 20 18 4.9517 0.0842
2 20 19 8.0708 4.0669
2 20 20 10.5973 1.2293
2 20 21 -1.1269 -0.8165
2 20 22 12.9594 0.0485
2 20 23 -25.5600 1.2946
2 20 24 23.0390 2.6180
2 20 25 -21.7676 0.1700
2 20 26 -34.8591 1.7919
2 20 27 0.1817 1.2142
2 20 28 4.3387 0.4315
2 22 0 18.6392 -1.6604
2 22 1 -17.9549 -7.2782
2 22 2 12.0345 -2.8971
2 22 3 -3.7492 0.1941
2 22 4 17.7246 8.0984
2 22 5 -46.8688 2.2224
2 22 6 11.2068 -3.1818
2 22 7 -5.8179 3.5748
2 22 8 7.3289 2.5209
2 22 9 108.8377 2.2402
2 22 10 -55.1475 -2.5989
2 22 11 32.3810 6.5476
2 22 12 17.3203 1.2843
2 22 13 -52.4951 2.3468
2 22 14 0.4871 -1.7272
2 22 15 -13.4654 4.0321
2 22 16 -18.5049 -0.7350
2 22 17 55.6209 -1.4358
2 22 18 35.3780 -0.2805
2 22 19 23.3640 0.0686
2 22 20 5.3826 -0.0561
2 22 21 -17.8159 -5.0193
2 22 22 -20.9751 1.7952
2 22 23 -24.7315 -0.9510
2 22 24 -31.6609 -0.3989
2 22 25 27.5999 -4.2814
2 22 26 -3.6746 -0.7401
2 24 0 3.8323 -1.0581
2 24 1 -10.1152 -7.6244
2 24 2 -63.0317 -3.3246
2 24 3 -37.4118 0.9240
2 24 4 29.8089 4.8142
2 24 5 10.5408 1.2706
2 24 6 13.0138 -6.5050
2 24 7 73.4242 0.4053
2 24 8 28.0201 3.8391
2 24 9 79.3627 4.9450
2 24 10 -27.8184 -1.8914
2 24 11 -12.7076 1.5134
2 24 12 -31.3800 1.7395
2 24 13 -69.9515 5.4273
2 24 14 0.9614 -1.1440
2 24 15 -27.5286 0.7636
2 24 16 -8.8113 1.0450
2 24 17 -7.4064 1.0527
2 24 18 -3.3166 -1.1804
2 24 19 3.6848 -3.0433
2 24 20 19.4805 0.0268
2 24 21 -16.8137 -1.1663
2 24 22 35.7495 0.3000
2 24 23 -13.8346 -3.6620
2 24 24 -10.5173 -0.0423
2 24 25 7.0504 -1.7863
2 26 0 -60.0349 1.4433
2 26 1 18.6650 2.5757
2 26 2 42.5881 1.8130
2 26 3 -17.9831 0.8755
2 26 4 -19.2062 -5.6263
2 26 5 2.2543 0.3388
2 26 6 -28.2867 0.1312
2 26 7 22.9626 -3.5324
2 26 8 -38.3651 -2.6893
2 26 9 19.5155 -0.4547
2 26 10 0.7184 0.4856
2 26 11 -41.6710 -5.7677
2 26 12 -6.5719 -0.9140
2 26 13 -16.3691 0.9684
2 26 14 28.4019 0.8896
2 26 15 18.8695 -3.5627
2 26 16 13.0012 -0.4633
2 26 17 5.7560 2.0925
2 26 18 -1.1037 0.8060
2 26 19 -11.6490 -0.5806
2 26 20 -18.3126 0.9844
2 26 21 -16.2038 3.5770
2 26 22 -17.6720 2.5141
2 26 23 -8.2187 -1.0008
2 28 0 -37.1775 0.8258
2 28 1 -29.4399 6.7444
2 28 2 -1.0230 1.4367
2 28 3 -21.6447 0.4788
2 28 4 5.6199 -6.6135
2 28 5 28.2424 -1.4110
2 28 6 0.6347 3.7698
2 28 7 17.1325 -1.6818
2 28 8 9.4930 -3.6814
2 28 9 5.0320 -4.2181
2 28 10 3.6917 2.7296
2 28 11 -39.1878 -4.1706
2 28 12 -25.4757 -1.1955
2 28 13 -13.8474 -3.9468
2 28 14 -14.1898 2.6241
2 28 15 7.0874 -1.1071
2 28 16 9.9600 -0.1229
2 28 17 6.1029 0.0006
2 28 18 -7.3701 0.3162
2 28 19 3.6203 2.7372
2 28 20 35.6917 1.1544
2 28 21 -25.4233 3.0336
2 30 0 -14.8685 0.1488
2 30 1 11.2620 2.7469
2 30 2 -9.4081 -1.6127
2 30 3 -18.4095 0.2702
2 30 4 34.4669 1.8496
2 30 5 -22.1737 -0.9946
2 30 6 -25.4187 0.0369
2 30 7 13.4134 1.1238
2 30 8 13.0352 -0.1639
2 30 9 9.4301 -0.5143
2 30 10 -37.1072 -0.3441
2 30 11 -22.5172 1.2451
2 30 12 11.2707 -0.9808
2 30 13 -22.8427 -2.8718
2 30 14 25.8521 -1.9390
2 30 15 11.2871 1.3697
2 30 16 11.8967 -1.2155
2 30 17 3.2243 -1.7060
2 30 18 -7.2483 -1.0896
2 30 19 -11.3189 2.5527
2 32 0 15.8392 -0.1212
2 32 1 21.3608 -4.0245
2 32 2 8.0968 -0.8986
2 32 3 -1.5485 0.0069
2 32 4 -10.1584 6.8077
2 32 5 -31.8210 0.6401
2 32 6 11.4749 -1.6240
2 32 7 -1.4549 1.5056
2 32 8 16.5614 1.8800
2 32 9 16.7079 3.7622
2 32 10 1.9733 -1.3739
2 32 11 -17.6600 3.5899
2 32 12 -29.5130 -1.8666
2 32 13 -26.1154 -0.1799
2 32 14 3.7612 0.6224
2 32 15 20.5504 1.4146
2 34 0 -21.6999 -2.6801
2 34 1 2.0208 -5.1770
2 34 2 14.2634 0.9571
2 34 3 -24.1730 0.1377
2 34 4 29.6219 -0.8382
2 34 5 -19.1746 0.0847
2 34 6 21.0488 -2.0053
2 34 7 8.4602 1.5866
2 34 8 9.9066 0.5637
2 34 9 19.5141 2.5075
2 34 10 -7.9981 -1.5553
2 34 11 14.7025 1.7306
2 36 0 7.5084 1.9827
2 36 1 1.4654 0.0500
2 36 2 13.3584 2.7868
2 36 3 -9.1006 -1.8016
2 36 4 12.8381 -0.7373
3 1 1 305.4480 -4.9387
3 1 2 -230.8481 2.0667
3 1 3 465.8392 -13.5895
3 1 4 -227.4652 1.1629
3 1 6 213.0158 -13.7581
3 1 7 377.1340 -7.0976
3 1 8 -71.7764 -0.3530
3 1 9 -27.7290 -0.6337
3 1 10 13.0470 -3.0839
3 1 11 105.6461 0.0276
3 1 12 -116.8951 2.7309
3 1 13 -135.3695 3.5929
3 1 14 55.9499 3.3643
3 1 15 53.4314 3.0069
3 1 16 75.9762 8.0789
3 1 17 76.6964 4.0913
3 1 18 -18.8379 1.1631
3 1 19 132.7223 3.3661
3 1 20 -54.4909 4.5679
3 1 21 51.8637 2.0117
3 1 22 32.9717 -4.9452
3 1 23 -19.4630 0.7304
3 1 24 43.4132 -0.5952
3 1 25 15.3644 -0.6912
3 1 26 -21.7192 -7.8832
3 1 27 -14.5957 -1.9758
3 1 28 -6.8842 -0.4764
3 1 29 -30.4411 -2.3122
3 1 30 19.4384 -2.5005
3 1 31 -4.5700 -2.8002
3 1 32 2.1813 3.4691
3 1 33 -12.6694 -0.6522
3 3 1 85.5146 1.0374
3 3 2 -438.3197 7.1560
3 3 3 -266.5796 -16.8629
3 3 4 -97.0293 -5.0241
3 3 5 119.3134 4.8739
3 3 6 466.7331 -0.7067
3 3 7 -339.4764 -5.3358
3 3 8 76.6919 -0.8962
3 3 9 -240.5781 6.6163
3 3 10 -51.8543 3.8852
3 3 11 103.2686 -2.5391
3 3 12 -151.1706 -4.0358
3 3 13 42.3875 1.0776
3 3 14 -18.6760 8.2068
3 3 15 -85.1458 0.6800
3 3 16 79.2236 -2.2912
3 3 17 -76.6368 -2.5392
3 3 18 -85.1867 6.6099
3 3 19 -64.6884 2.9300
3 3 20 -32.9845 -3.9183
3 3 21 18.7170 -3.5455
3 3 22 7.6670 2.4609
3 3 23 -33.5302 3.6785
3 3 24 57.5776 -4.5834
3 3 25 -7.3113 -2.3716
3 3 26 2.1706 -0.3612
3 3 27 -9.7884 3.0601
3 3 28 -23.9481 -2.8636
3 3 29 28.0888 -2.8657
3 3 30 -0.5616 1.0004
3 3 31 22.0159 -0.6309
3 3 32 -10.6679 -1.5444
3 3 33 10.8238 -1.9157
3 5 1 144.6985 -3.7123
3 5 2 -290.9830 -12.4133
3 5 3 562.3785 -0.1722
3 5 4 36.7406 1.2176
3 5 5 426.6256 1.8205
3 5 6 234.0308 0.7555
3 5 7 -265.4845 1.6925
3 5 8 -27.2511 7.5944
3 5 9 14.1013 1.8911
3 5 10 -97.1760 -8.3701
3 5 11 28.5385 -0.4247
3 5 12 120.5748 8.9200
3 5 13 42.2036 -1.4041
3 5 14 83.4122 -9.3165
3 5 15 24.3106 0.2800
3 5 16 45.4806 7.2499
3 5 17 36.0789 -2.0833
3 5 18 -32.1267 -6.5199
3 5 19 106.7378 1.0241
3 5 20 -32.6396 5.2998
3 5 21 6.3813 -0.9631
3 5 22 20.0302 -4.3047
3 5 23 12.5809 0.3039
3 5 24 6.0450 3.7820
3 5 25 34.7474 0.6345
3 5 26 13.9798 -1.0289
3 5 27 -6.4646 0.8470
3 5 28 -10.2528 2.9693
3 5 29 -30.7410 -0.1887
3 5 30 -10.7787 -2.0221
3 5 31 5.0172 0.1777
3 5 32 -10.1843 -3.1939
3 5 33 12.8903 0.2820
3 7 1 158.7506 7.0008
3 7 2 -212.8400 -3.3586
3 7 3 -37.8920 10.4313
3 7 4 -200.9938 1.7766
3 7 5 155.2185 7.3253
3 7 6 -20.7799 3.1344
3 7 7 -156.3740 9.3095
3 7 8 134.2898 2.6992
3 7 10 -52.1620 -5.9446
3 7 11 20.7271 1.6618
3 7 12 -87.9457 4.3687
3 7 13 -13.0986 -4.7566
3 7 14 15.5061 -6.5511
3 7 15 52.5544 -3.6985
3 7 16 -62.6525 3.3500
3 7 17 -74.0427 -6.6977
3 7 18 -31.1218 -3.5651
3 7 19 19.8230 -4.4754
3 7 20 -22.3936 3.0488
3 7 21 -72.2717 -3.4137
3 7 22 55.0767 -1.3273
3 7 23 53.1629 -0.8769
3 7 24 57.2801 3.1283
3 7 25 13.7526 2.4813
3 7 26 -2.1410 0.3853
3 7 27 13.1555 1.7451
3 7 28 -55.1678 2.9615
3 7 29 -15.0855 5.2985
3 7 30 -36.5525 -0.1450
3 7 31 4.8701 1.4714
3 7 32 4.5534 0.4553
3 7 33 -5.8993 2.1673
3 9 1 15.9317 8.1375
3 9 2 -60.4850 11.1933
3 9 3 344.0275 4.2149
3 9 4 -28.5014 -8.3792
3 9 5 22.2686 5.0015
3 9 6 267.4200 0.5250
3 9 7 -63.1724 0.3986
3 9 8 57.8913 -13.1712
3 9 9 -56.7106 -0.9933
3 9 10 -39.2241 7.3518
3 9 11 -11.0167 0.6786
3 9 12 21.8629 -8.3291
3 9 13 -66.2678 -0.4754
3 9 14 81.1555 9.5659
3 9 15 51.6578 1.8271
3 9 16 51.8891 -3.9547
3 9 17 -4.0943 1.4954
3 9 18 -28.2429 9.7786
3 9 19 -11.9534 0.6532
3 9 20 -25.4617 -5.2825
3 9 21 15.5687 -0.7496
3 9 22 35.4154 5.2526
3 9 23 6.3282 -0.4464
3 9 24 65.5149 -5.4781
3 9 25 41.2969 -0.8355
3 9 26 -18.4645 2.3285
3 9 27 -3.1578 -0.0613
3 9 28 -37.5292 -3.3820
3 9 29 -16.1386 1.7775
3 9 30 -2.8547 1.1772
3 9 31 23.5238 1.4361
3 9 32 8.8445 0.4037
3 11 1 -11.2596 -1.6839
3 11 2 76.4052 3.8499
3 11 3 -41.2532 -5.7462
3 11 4 -19.1564 -2.0252
3 11 5 58.2535 -2.2497
3 11 6 26.6066 -4.3409
3 11 7 -39.6587 -5.1836
3 11 8 79.0912 -4.2059
3 11 9 -32.7409 -2.5365
3 11 10 -183.3061 2.3816
3 11 11 -67.8017 -0.8387
3 11 12 -98.4301 -1.5632
3 11 13 13.3945 2.2736
3 11 14 83.5046 7.0769
3 11 15 -55.4342 5.8101
3 11 16 25.1329 0.3098
3 11 17 29.1959 4.1213
3 11 18 -43.7289 3.8806
3 11 19 -36.2118 5.2296
3 11 20 -46.1127 -0.9610
3 11 21 -21.5218 0.2273
3 11 22 39.6024 -0.1804
3 11 23 -54.7729 0.2042
3 11 24 111.5206 -1.8134
3 11 25 33.9013 -3.4105
3 11 26 -1.9289 -0.8604
3 11 27 -35.9243 -1.5606
3 11 28 -98.5608 -1.6389
3 11 29 35.3668 -2.8894
3 11 30 -21.8188 0.9945
3 11 31 -6.5499 -1.1199
3 11 32 17.4348 1.4956
3 13 1 24.4789 -10.7751
3 13 2 -4.0649 -9.8380
3 13 3 -17.6037 -7.7791
3 13 4 37.6292 6.5893
3 13 5 12.6835 -4.2997
3 13 6 80.9702 -4.6243
3 13 7 -74.5871 -5.2746
3 13 8 -71.8886 7.4791
3 13 9 -35.6323 -0.4698
3 13 10 -99.9931 -5.8699
3 13 11 -10.7358 -0.1580
3 13 12 39.3522 6.8174
3 13 13 22.8049 2.5733
3 13 14 117.5412 -5.3358
3 13 15 -30.4126 4.1865
3 13 16 82.0236 3.7102
3 13 17 -2.9147 3.2437
3 13 18 -50.5703 -6.6077
3 13 19 23.6492 4.6898
3 13 20 -70.0142 2.3402
3 13 21 -22.4581 1.2786
3 13 22 16.1828 -5.0454
3 13 23 46.1857 1.1646
3 13 24 84.5740 3.1726
3 13 25 -5.2902 -1.5720
3 13 26 -0.7451 -3.1639
3 13 27 22.8351 -2.2111
3 13 28 -49.8393 2.7292
3 13 29 5.8732 -2.1625
3 13 30 -17.2293 -0.7973
3 13 31 19.5763 -0.5319
3 15 1 -71.9683 -11.4014
3 15 2 71.1445 -3.8202
3 15 3 -80.1336 -2.0731
3 15 4 103.5002 2.9886
3 15 5 -17.8750 -3.9567
3 15 6 66.6046 3.3398
3 15 7 -49.1551 -4.0949
3 15 8 42.3377 6.0825
3 15 9 27.9241 0.6003
3 15 10 -40.9543 -1.9425
3 15 11 11.6665 0.7994
3 15 12 -200.3008 3.1095
3 15 13 -99.6855 2.2120
3 15 14 -7.0565 -6.2623
3 15 15 -25.7469 1.8496
3 15 16 56.6734 -0.4856
3 15 17 -4.0274 3.1348
3 15 18 37.3150 -4.6676
3 15 19 66.0849 1.2415
3 15 20 -19.7009 0.1225
3 15 21 -13.7269 0.6717
3 15 22 -2.4148 -1.0670
3 15 23 -32.7264 -0.8507
3 15 24 39.2481 2.4409
3 15 25 -36.5776 -1.3552
3 15 26 6.5682 0.4560
3 15 27 -17.5264 -3.6904
3 15 28 -57.6213 2.7212
3 15 29 18.8589 1.1093
3 15 30 -7.1135 2.4398
3 17 1 -14.4029 3.0346
3 17 2 -48.2932 7.3839
3 17 3 49.4334 6.5221
3 17 4 -68.7164 -2.0774
3 17 5 20.3778 5.0596
3 17 6 -68.1440 6.5158
3 17 7 -72.3167 5.2900
3 17 8 17.2589 -0.9303
3 17 9 -36.0787 4.1984
3 17 10 29.8885 3.9514
3 17 11 56.0303 0.3972
3 17 12 -22.0643 -4.5722
3 17 13 31.0169 -2.5802
3 17 14 35.7453 1.1384
3 17 15 -23.9269 -5.2139
3 17 16 34.2929 -4.3089
3 17 17 34.6187 -4.7523
3 17 18 6.5601 2.1652
3 17 19 -14.4425 -5.2494
3 17 20 -32.1523 -3.3303
3 17 21 21.3480 -2.0178
3 17 22 -48.5259 3.6282
3 17 23 -28.5427 0.6961
3 17 24 28.6579 -0.9073
3 17 25 -7.4264 0.1451
3 17 26 23.8318 1.3699
3 17 27 14.8927 1.7677
3 17 28 9.6118 -0.2545
3 17 29 24.0841 3.0915
3 19 1 -39.6144 12.5194
3 19 2 -2.9038 5.0052
3 19 3 39.1759 3.8039
3 19 4 16.0547 -5.5804
3 19 5 71.9433 6.9939
3 19 6 6.7973 -0.6457
3 19 7 29.1496 5.5744
3 19 8 7.0867 -5.5751
3 19 9 -54.2102 3.6910
3 19 10 -17.2262 2.5588
3 19 11 -12.6371 -1.9100
3 19 12 -100.0011 -3.9677
3 19 13 -38.5542 -2.9837
3 19 14 -38.7192 5.0215
3 19 15 -66.0691 -4.3996
3 19 16 44.2993 -0.4020
3 19 17 22.9049 -5.5262
3 19 18 68.1860 5.2245
3 19 19 38.2351 -2.6638
3 19 20 0.4109 -0.0393
3 19 21 22.2495 -1.6018
3 19 22 -45.0830 3.6042
3 19 23 -33.6700 1.3313
3 19 24 -16.7892 -3.5566
3 19 25 -36.4585 1.1498
3 19 26 2.3365 -0.7037
3 19 27 -16.3536 1.5582
3 19 28 7.5281 -0.6897
3 21 1 -11.0614 6.9757
3 21 2 -43.7768 -3.9469
3 21 3 -8.5581 -2.3202
3 21 4 -86.5796 -1.8993
3 21 5 64.9477 0.7749
3 21 6 -48.3153 -5.6920
3 21 7 -6.4403 -0.5984
3 21 8 70.2403 -3.3972
3 21 9 -5.7443 -0.8680
3 21 10 13.2783 -1.8361
3 21 11 16.0585 -1.6097
3 21 12 16.9247 2.3007
3 21 13 31.7436 0.6605
3 21 14 -28.3302 1.3880
3 21 15 -5.3469 0.2862
3 21 16 -14.1307 3.9363
3 21 17 22.7346 0.4116
3 21 18 4.4849 1.6687
3 21 19 24.8409 1.9832
3 21 20 -29.3084 3.1698
3 21 21 -10.5174 -0.6511
3 21 22 -14.6616 -2.0414
3 21 23 -12.1986 1.6797
3 21 24 16.2766 -1.3400
3 21 25 -14.6187 -1.3053
3 21 26 20.4411 -3.4368
3 21 27 0.4639 0.0012
3 23 1 54.1158 -7.5491
3 23 2 -38.6490 -7.7140
3 23 3 16.1053 -3.1520
3 23 4 -12.2461 5.1107
3 23 5 57.1421 -4.3922
3 23 6 45.5631 -2.5778
3 23 7 -52.9535 -3.5471
3 23 8 12.3305 2.4415
3 23 9 -1.1780 -2.7461
3 23 10 13.8940 -3.1972
3 23 11 -0.5061 0.7320
3 23 12 -35.5322 4.5419
3 23 13 16.8495 1.6296
3 23 14 -16.1634 -3.6981
3 23 15 6.2046 3.1535
3 23 16 50.1091 3.4981
3 23 17 -17.1937 2.9844
3 23 18 63.4998 -4.2626
3 23 19 16.8844 2.9538
3 23 20 -18.1485 1.4788
3 23 21 -5.4908 1.8786
3 23 22 -38.6130 -3.0182
3 23 23 1.5088 1.5689
3 23 24 -29.3937 -0.0307
3 23 25 -2.3380 2.2172
3 25 1 -3.7767 -10.0976
3 25 2 -24.4949 0.6057
3 25 3 105.3942 -1.8834
3 25 4 7.6277 5.1977
3 25 5 -24.5541 -4.5748
3 25 6 3.9460 2.6433
3 25 7 8.1086 -3.7995
3 25 8 -41.4581 3.6685
3 25 9 31.0921 -1.4799
3 25 10 -6.4214 0.2520
3 25 11 25.9989 1.6005
3 25 12 -16.3894 -0.4500
3 25 13 3.6829 1.8331
3 25 14 -1.9862 -2.6625
3 25 15 9.7276 3.2439
3 25 16 -25.0156 -1.1416
3 25 17 -3.8016 3.4765
3 25 18 -20.3174 -3.0892
3 25 19 -17.1199 3.7796
3 25 20 -2.7799 -1.2673
3 25 21 2.6659 0.3006
3 25 22 20.6460 2.5435
3 25 23 -6.4453 0.4801
3 25 24 17.1974 0.8535
3 27 1 -1.8849 0.3944
3 27 2 -43.5922 8.8088
3 27 3 -8.3932 0.1747
3 27 4 42.4197 -1.7288
3 27 5 14.9213 1.0853
3 27 6 34.1691 5.2396
3 27 7 -37.1045 0.4352
3 27 8 -24.6303 -0.6638
3 27 9 2.8719 2.1081
3 27 10 -33.0104 2.8355
3 27 11 -9.8941 -0.7745
3 27 12 14.2830 -4.6595
3 27 13 28.0920 0.4307
3 27 14 36.8327 1.9099
3 27 15 -1.7712 -1.5745
3 27 16 56.9069 -4.7859
3 27 17 -2.2316 -0.4062
3 27 18 -11.2187 0.5929
3 27 19 3.7576 -1.0187
3 27 20 -23.2021 -0.7092
3 27 21 24.8129 -2.1097
3 27 22 -15.4566 1.6099
3 29 1 29.1839 7.3433
3 29 2 40.4272 2.5584
3 29 3 66.7924 1.5089
3 29 4 75.9886 -4.2241
3 29 5 50.7623 4.6783
3 29 6 14.8420 -0.3727
3 29 7 -19.5081 3.8873
3 29 8 -69.3932 -3.1634
3 29 9 -0.6310 2.4474
3 29 10 -36.4027 0.7062
3 29 11 10.6165 -1.6734
3 29 12 -8.7343 -1.3174
3 29 13 18.2932 -0.7902
3 29 14 23.0021 2.6104
3 29 15 -2.2607 -3.2923
3 29 16 0.9707 1.2268
3 29 17 -20.8191 -2.2722
3 29 18 -22.6782 1.2928
3 29 19 8.9403 0.1604
3 29 20 3.3229 1.8821
3 31 1 -8.1512 3.2911
3 31 2 24.3417 -4.7307
3 31 3 -22.7692 1.9187
3 31 4 20.7283 -2.2789
3 31 5 -1.0935 3.5481
3 31 6 -16.1045 -5.5359
3 31 7 -36.5025 3.5788
3 31 8 -46.0563 -1.4948
3 31 9 6.1700 0.0102
3 31 10 -6.7278 -1.7950
3 31 11 11.2180 -1.3762
3 31 12 0.1871 4.2099
3 31 13 -7.5505 -2.8688
3 31 14 32.7766 0.1899
3 31 15 -17.2160 -3.3824
3 31 16 9.4770 3.6499
3 31 17 -11.7052 -0.6951
3 33 1 0.1245 -4.1822
3 33 2 60.0016 -4.3460
3 33 3 39.3789 0.5810
3 33 4 53.6265 0.0649
3 33 5 20.1753 -1.1932
3 33 6 -20.4320 -3.2096
3 33 7 -6.8250 -1.0188
3 33 8 -42.5471 0.4530
3 33 9 -0.4148 -3.2887
3 33 10 -12.8931 -0.4627
3 33 11 -5.5272 -1.4631
3 33 12 -2.2105 -0.0350
3 33 13 5.9132 -3.0334
3 35 1 -13.1250 -7.3081
3 35 2 8.1510 2.4576
3 35 3 -18.2158 0.8412
3 35 4 30.0279 2.3081
3 35 5 -11.9258 -3.7995
3 35 6 -4.0742 3.2611
3 35 7 -7.6228 -1.5005
3 35 8 0.6920 3.0746
4 0 2 -113.3235 4.7614
4 0 4 206.9339 -6.1012
4 0 6 411.6340 10.1479
4 0 8 343.7176 -0.2715
4 0 10 -69.8826 10.5591
4 0 12 -80.9145 2.3996
4 0 14 42.5324 2.3943
4 0 16 -27.0294 -0.7094
4 0 18 -25.4981 -4.9454
4 0 20 -106.3356 -2.8346
4 0 22 17.5971 -6.4385
4 0 24 57.3504 -0.1696
4 0 26 -7.4031 -2.6512
4 0 28 -28.8402 3.9923
4 0 30 -8.7905 1.1095
4 0 32 -18.8118 8.3452
4 2 0 421.0949 1.2611
4 2 1 -34.2123 -1.6923
4 2 3 -72.0231 -6.6338
4 2 4 -118.4978 9.1275
4 2 5 26.2960 -0.5615
4 2 6 -495.9143 -6.8651
4 2 7 -41.7832 -3.0686
4 2 8 -72.6180 -3.6675
4 2 9 17.7727 -3.2926
4 2 10 -202.1194 -3.3513
4 2 11 26.4981 -4.6204
4 2 12 114.1396 -4.2307
4 2 13 147.5066 -4.1139
4 2 14 68.7136 -4.5185
4 2 15 -2.2160 -2.6913
4 2 17 -5.5483 1.0371
4 2 18 81.9697 0.1965
4 2 19 -79.9645 1.4041
4 2 20 -80.2635 2.0674
4 2 21 -11.6092 4.0142
4 2 22 -20.2637 3.7781
4 2 23 -6.0690 1.3647
4 2 24 77.7133 3.0417
4 2 25 -5.4114 2.1303
4 2 26 38.7869 3.7305
4 2 27 8.8617 -1.6657
4 2 28 -44.5012 1.1942
4 2 29 -36.9077 0.2408
4 2 30 -12.3143 0.8603
4 2 31 6.3299 -0.6379
4 2 32 1.1751 0.0114
4 2 33 12.7455 4.0169
4 4 0 167.2496 28.6720
4 4 1 -70.2050 -13.8887
4 4 2 360.4101 -11.2807
4 4 3 -74.2832 -0.4776
4 4 4 -593.7038 -5.8495
4 4 5 -60.9300 -3.0082
4 4 6 373.0098 -0.4606
4 4 7 224.1708 2.0969
4 4 9 -233.0244 2.9068
4 4 10 94.7968 9.3522
4 4 11 -99.4859 3.5800
4 4 12 -137.2008 8.4653
4 4 13 -64.8693 0.4752
4 4 14 -31.7991 6.8038
4 4 15 -22.9807 -0.0347
4 4 16 -67.4848 1.7809
4 4 17 61.4410 -1.7501
4 4 18 21.3376 -3.8637
4 4 19 25.4119 -1.4837
4 4 20 -35.0191 -5.9466
4 4 21 22.4731 -1.8170
4 4 22 -27.8962 -5.9946
4 4 23 -26.6640 -0.9206
4 4 24 59.1792 -4.3507
4 4 25 12.1670 -0.8120
4 4 26 -28.4551 0.0087
4 4 27 19.3696 1.5842
4 4 28 -15.7910 2.6596
4 4 29 -6.2824 2.3305
4 4 30 -5.2220 4.1510
4 4 31 -0.2610 2.1211
4 4 32 -18.2312 -0.0166
4 4 33 16.1642 4.5757
4 6 0 305.5509 25.5475
4 6 1 308.5341 -12.1133
4 6 2 -143.9412 -5.6621
4 6 3 -179.1427 -1.1370
4 6 4 13.5538 1.0547
4 6 5 -279.3103 1.3162
4 6 6 -53.6889 -0.8324
4 6 7 5.8716 -0.4631
4 6 8 -14.5804 2.4369
4 6 9 -151.8953 0.4642
4 6 10 -144.8033 1.4295
4 6 11 132.3353 -1.8940
4 6 12 115.7436 1.9376
4 6 13 44.3474 -3.5874
4 6 14 -13.4107 3.0567
4 6 15 84.9088 -1.1927
4 6 16 81.2659 -0.7080
4 6 17 -26.6084 -2.5078
4 6 18 32.1695 1.6946
4 6 19 -80.6638 1.1055
4 6 20 -12.7224 -1.4911
4 6 21 -36.3457 -0.2332
4 6 22 -41.7706 -0.2589
4 6 23 -12.7335 2.2643
4 6 24 54.6889 -0.8575
4 6 25 26.2024 0.9221
4 6 26 -4.2938 1.3210
4 6 27 10.9272 2.6120
4 6 28 -16.1148 0.4281
4 6 29 -16.7808 -0.4025
4 6 30 -1.6869 1.5598
4 6 31 -15.9670 0.1470
4 6 32 26.2819 -1.1688
4 8 0 513.7783 -11.4387
4 8 1 -22.6418 -0.6247
4 8 2 -89.6724 0.5498
4 8 3 -137.5929 1.0726
4 8 4 -262.8501 2.3633
4 8 5 -10.7576 3.3026
4 8 6 -235.1646 0.1403
4 8 7 57.3971 0.1895
4 8 8 279.7798 -0.5065
4 8 9 117.7829 1.3757
4 8 10 50.6423 -2.2904
4 8 11 -76.1971 -1.7625
4 8 12 10.8996 0.5118
4 8 13 -68.7560 1.3428
4 8 14 -96.6963 -2.2007
4 8 15 -83.5318 -1.3490
4 8 16 -168.7040 0.2280
4 8 17 6.3623 1.4996
4 8 18 63.8469 0.8399
4 8 19 -3.5946 -0.3229
4 8 20 4.2488 0.9155
4 8 21 -4.9943 1.2083
4 8 22 24.9097 1.8692
4 8 23 12.3142 0.1005
4 8 24 7.7738 0.2535
4 8 25 37.1253 1.7290
4 8 26 -6.9639 0.4567
4 8 27 32.1512 -0.4062
4 8 28 -43.4876 -2.0172
4 8 29 -11.0626 -0.3985
4 8 30 -2.4871 -1.9295
4 8 31 -31.3922 -0.6787
4 8 32 12.1242 -1.7360
4 10 0 3.5074 -27.9211
4 10 1 -12.3323 6.3761
4 10 2 78.7683 9.0066
4 10 3 -142.9642 5.9746
4 10 4 -115.4342 -2.1526
4 10 5 -48.7604 -0.6690
4 10 6 66.4873 -1.4059
4 10 7 -49.9867 -1.2073
4 10 8 -83.7659 -7.1759
4 10 9 55.7030 0.4615
4 10 10 4.3756 -4.0392
4 10 11 -10.5532 0.3029
4 10 12 11.7276 -6.7417
4 10 13 95.9620 2.2452
4 10 14 18.5143 -4.8299
4 10 15 -13.1784 0.4845
4 10 16 -13.2350 -0.5625
4 10 17 64.5567 2.0503
4 10 18 8.4048 0.8729
4 10 19 -63.6638 -1.7980
4 10 20 -26.1934 3.6956
4 10 21 -38.1764 0.1188
4 10 22 36.2619 4.0533
4 10 23 -17.1445 -0.9918
4 10 24 9.5072 3.8283
4 10 25 6.6239 -0.5007
4 10 26 -2.9707 0.4822
4 10 27 27.6265 -0.8406
4 10 28 -51.9224 -2.1982
4 10 29 -27.0602 -0.9382
4 10 30 -2.3613 -2.1819
4 10 31 -9.9008 -3.3343
4 10 32 25.0206 2.9155
4 12 0 134.9046 1.4504
4 12 1 79.2699 2.9580
4 12 2 -15.0449 2.3370
4 12 3 -57.0180 7.4375
4 12 4 -50.5904 0.3594
4 12 5 -153.8244 -5.3689
4 12 6 5.7897 -0.5472
4 12 7 -25.0315 0.8662
4 12 8 -1.1904 -4.9192
4 12 9 78.5642 -1.8991
4 12 10 -40.2036 -2.2962
4 12 11 -2.8123 2.6562
4 12 12 41.0384 -4.3172
4 12 13 -16.9622 0.5779
4 12 14 -33.9011 -1.2139
4 12 15 -24.9301 2.9750
4 12 16 4.5716 -0.3626
4 12 17 -33.9164 -1.2987
4 12 18 -6.6553 1.1525
4 12 19 -47.6150 0.4318
4 12 20 108.7107 2.5013
4 12 21 -31.8943 -2.4907
4 12 22 -0.9609 3.4990
4 12 23 -8.5421 0.5904
4 12 24 -10.9601 1.2087
4 12 25 36.6155 -2.9505
4 12 27 24.1493 2.3379
4 12 28 -7.0116 -1.7169
4 12 29 -22.5240 0.9232
4 12 30 -1.2799 -1.2384
4 12 31 -19.1533 0.0910
4 14 0 36.6986 23.9226
4 14 1 107.9461 -2.0933
4 14 2 -89.3773 -10.5163
4 14 3 -15.3634 -2.3693
4 14 4 35.2483 0.7552
4 14 5 -173.2259 -0.7021
4 14 6 81.6802 0.5340
4 14 7 -115.3456 -1.4779
4 14 8 -34.5144 4.2191
4 14 9 -5.6569 0.5121
4 14 10 -103.9399 3.8620
4 14 11 64.2418 0.6896
4 14 12 35.8327 5.2317
4 14 13 32.3911 1.0674
4 14 14 61.0710 2.9480
4 14 15 17.5090 0.7984
4 14 16 -29.8608 1.2378
4 14 17 13.8449 -0.2808
4 14 18 -86.4811 -2.6533
4 14 19 8.1219 -0.3560
4 14 20 -7.9632 -1.7954
4 14 21 -39.0667 -0.3892
4 14 22 39.2681 -3.2778
4 14 23 -58.9244 -0.0808
4 14 24 30.2747 -1.1719
4 14 25 10.9895 -1.2011
4 14 26 1.6062 -1.0285
4 14 27 4.9948 1.4983
4 14 28 -37.3962 0.3440
4 14 29 27.8229 0.4390
4 14 30 -28.1406 3.2597
4 16 0 91.6799 11.7395
4 16 1 29.4535 -2.6540
4 16 2 -127.8552 -2.9980
4 16 3 -66.7993 -7.2683
4 16 4 117.7897 0.3823
4 16 5 -69.1480 4.1706
4 16 6 56.7298 2.5276
4 16 7 -63.5462 -0.7834
4 16 8 -88.2734 3.4714
4 16 9 4.3731 1.2162
4 16 10 8.0553 5.7491
4 16 11 30.1680 -3.1281
4 16 12 -17.8028 3.5216
4 16 13 12.0072 -0.7800
4 16 14 10.4400 1.9045
4 16 15 2.7351 -2.3971
4 16 16 -15.4276 -0.7983
4 16 17 25.6473 0.7333
4 16 18 61.1263 -1.5089
4 16 19 -1.1931 1.2136
4 16 20 19.4792 -2.3451
4 16 21 -33.9015 1.8703
4 16 22 27.4643 -3.3906
4 16 23 -13.4026 1.9491
4 16 24 -56.4497 0.7246
4 16 25 -8.2688 0.9571
4 16 26 15.5792 -0.6128
4 16 27 27.0424 0.2624
4 16 28 -9.2430 1.1645
4 16 29 -2.2104 -1.8602
4 16 30 8.1387 -0.2060
4 18 0 -24.1987 -14.5346
4 18 1 66.3037 0.7425
4 18 2 -26.1170 5.6276
4 18 3 25.3934 -1.0773
4 18 4 25.5849 0.3450
4 18 5 55.1109 2.3595
4 18 6 180.7451 0.8636
4 18 7 -117.6136 2.3540
4 18 8 -1.9667 -0.2362
4 18 9 3.9264 0.6959
4 18 10 -4.9578 2.6130
4 18 11 -36.3536 -2.6848
4 18 12 -5.8457 -0.4795
4 18 13 41.5228 -2.7754
4 18 14 3.6202 0.0379
4 18 15 14.0882 -2.1052
4 18 16 51.1968 -0.8869
4 18 17 39.4475 0.1946
4 18 18 -44.2079 -0.1530
4 18 19 13.6415 2.3650
4 18 20 -53.6674 -2.2553
4 18 21 -4.9420 1.9244
4 18 22 26.4193 0.0517
4 18 23 -42.7476 2.2336
4 18 24 25.9730 -1.4860
4 18 25 -29.5275 -0.4577
4 18 26 8.4777 0.0547
4 18 27 18.4125 -1.2478
4 18 28 -1.4121 2.1293
4 20 0 -8.8654 -16.0336
4 20 1 3.2944 3.0685
4 20 2 -14.3783 6.4077
4 20 3 -91.5411 2.9807
4 20 4 -26.3051 -0.3602
4 20 5 -70.3976 -2.4295
4 20 6 -11.6165 -1.5045
4 20 7 5.2335 1.7086
4 20 8 -91.1869 -1.4778
4 20 9 -18.0048 -0.5583
4 20 10 -39.0873 -5.3176
4 20 11 -7.5757 -0.4972
4 20 12 -49.3760 -3.5189
4 20 13 -21.2439 -0.9934
4 20 14 16.3533 -2.4539
4 20 15 34.3694 -0.6914
4 20 16 74.1362 0.1032
4 20 17 46.1308 -0.2074
4 20 18 31.9191 0.2089
4 20 19 4.1687 -0.7188
4 20 20 -17.9050 2.2375
4 20 21 -25.4332 -0.6937
4 20 22 -54.7167 2.8084
4 20 23 -33.1829 -0.8478
4 20 24 9.1104 1.2834
4 20 25 13.0814 -0.2611
4 20 26 -5.1437 -1.2314
4 20 27 8.9829 -1.4550
4 22 0 -84.3590 3.1176
4 22 1 8.3053 -0.4129
4 22 2 -47.7768 -0.0486
4 22 3 -0.7773 1.6101
4 22 4 55.7030 -0.0945
4 22 5 25.3552 -3.2234
4 22 6 115.8990 -1.8787
4 22 7 7.5461 0.4300
4 22 8 66.2806 -1.0216
4 22 9 26.0233 -0.3779
4 22 10 -1.9018 -5.3519
4 22 11 -31.5048 3.4302
4 22 12 -17.7293 -1.7381
4 22 13 -17.8481 3.4885
4 22 14 25.9836 -1.5443
4 22 15 20.4681 0.6247
4 22 16 4.7467 1.5309
4 22 17 29.9627 0.1772
4 22 18 -4.0263 1.3318
4 22 19 15.2090 -2.6156
4 22 20 -28.5086 3.5869
4 22 21 -31.3984 -2.7382
4 22 22 -0.5113 3.0694
4 22 23 -34.2344 -2.8413
4 22 24 31.0070 -1.0765
4 22 25 3.6209 1.0831
4 22 26 -1.0084 -1.1175
4 24 0 60.3656 12.7775
4 24 1 44.0985 -4.0717
4 24 2 -9.2591 -5.7964
4 24 3 2.4796 -1.6400
4 24 4 14.9562 0.4033
4 24 5 -47.6404 0.5079
4 24 6 -44.8613 0.2037
4 24 7 -51.8046 -0.9047
4 24 8 -34.4498 -0.3593
4 24 9 -1.1686 -0.9025
4 24 10 -75.6054 1.0371
4 24 11 -38.3236 3.5014
4 24 12 -10.1858 2.1764
4 24 13 -45.7794 2.3260
4 24 14 56.4574 2.2285
4 24 15 20.2980 1.4552
4 24 16 38.1271 -0.3063
4 24 17 76.3713 -0.0252
4 24 18 13.0099 1.1581
4 24 19 27.1890 -0.6471
4 24 20 -31.8829 0.4014
4 24 21 -44.2241 -1.0881
4 24 22 -4.7936 -1.0856
4 24 23 -11.0432 -1.8330
4 24 24 -0.1456 -2.8187
4 26 0 -64.9965 4.7827
4 26 1 -32.6070 -1.1503
4 26 2 -9.8042 -2.6151
4 26 3 -19.7985 -1.1541
4 26 4 -8.2462 0.7590
4 26 5 0.3803 3.5479
4 26 6 72.9571 -0.4883
4 26 7 21.4478 -1.0457
4 26 8 0.1820 0.8423
4 26 9 79.0407 -0.2160
4 26 10 20.6285 4.1783
4 26 11 21.0148 -0.2694
4 26 12 9.5673 1.1870
4 26 13 -26.3760 -1.0975
4 26 14 5.2972 1.1200
4 26 15 -5.7375 0.3857
4 26 16 -4.4291 -1.1356
4 26 17 39.5249 -0.0514
4 26 18 -9.4591 -1.5103
4 26 19 -18.0661 1.3883
4 26 20 -10.6200 -1.1825
4 26 21 -5.1638 -0.6954
4 26 22 25.3222 0.9477
4 26 23 5.6691 1.6857
4 28 0 54.5457 -7.2655
4 28 1 32.3107 3.2325
4 28 2 24.2241 3.0495
4 28 3 -16.0964 1.1453
4 28 4 -27.6620 -1.1303
4 28 5 -9.0574 2.1706
4 28 6 0.8081 0.1166
4 28 7 -20.8663 -0.2911
4 28 8 -29.3252 1.6812
4 28 9 17.4928 1.3360
4 28 10 -9.8953 2.7309
4 28 11 0.4421 -3.0117
4 28 12 11.9446 0.8793
4 28 13 -28.8504 -1.9816
4 28 14 -0.8239 0.8312
4 28 15 8.7168 -0.1731
4 28 16 14.1080 -1.6100
4 28 17 43.4788 0.8217
4 28 18 -8.1354 -1.0371
4 28 19 2.8622 2.6177
4 28 20 8.1544 0.2569
4 30 0 43.6755 -5.3490
4 30 1 27.1365 3.2893
4 30 2 -22.6942 2.3078
4 30 3 2.7355 1.7392
4 30 4 -21.9111 -0.9273
4 30 5 -11.7811 -1.7976
4 30 6 -7.3516 -0.3749
4 30 7 22.6241 0.5544
4 30 8 14.7892 0.0470
4 30 9 41.0219 -0.3030
4 30 10 7.6218 -3.0071
4 30 11 8.0663 -1.6401
4 30 12 17.5900 -1.3779
4 30 13 -29.4128 -1.3517
4 30 14 -20.2491 -0.9661
4 30 15 2.0869 -0.3576
4 30 16 -6.3118 -0.4761
4 30 17 27.1526 -0.2860
4 30 18 3.8362 -1.7048
4 32 0 38.3756 1.7397
4 32 1 1.2649 -1.2032
4 32 2 -6.6336 -3.1430
4 32 3 1.7713 -1.2150
4 32 4 -17.8890 1.0903
4 32 5 -10.9061 -2.8323
4 32 6 -13.2928 -0.6306
4 32 7 -4.7005 0.0127
4 32 8 -15.9303 1.0044
4 32 9 10.8403 -0.1854
4 32 10 8.1790 -2.7884
4 32 11 35.4091 0.6292
4 32 12 9.7037 2.1722
4 32 13 -23.7306 -0.1694
4 32 14 2.1378 0.1375
4 32 15 -3.3331 0.1708
4 34 0 28.0370 3.6423
4 34 1 30.9905 -2.8165
4 34 2 -5.9458 -5.3066
4 34 3 8.9115 -1.8649
4 34 4 -50.9024 1.4724
4 34 5 -40.3767 -0.8820
4 34 6 -0.7008 0.2543
4 34 7 -18.2099 1.0186
4 34 8 4.9412 -1.3934
4 34 9 21.5453 2.5779
4 34 10 13.0848 1.9285
5 1 1 -241.6709 -29.3597
5 1 2 209.9953 -0.1249
5 1 3 -301.8363 14.0683
5 1 4 -33.8470 -5.1428
5 1 5 -420.1247 -8.3850
5 1 6 107.3072 5.0725
5 1 7 218.4243 7.4377
5 1 8 -99.9382 -8.7885
5 1 9 -106.6930 2.0173
5 1 10 55.8464 7.0196
5 1 11 -4.9246 -1.3976
5 1 12 -7.1752 -4.5943
5 1 13 -102.0600 1.0620
5 1 14 89.9351 5.3632
5 1 15 -13.4249 -2.1746
5 1 16 -28.1296 -5.3307
5 1 17 -101.5200 1.3154
5 1 18 10.1471 4.5369
5 1 19 -49.5029 -0.6557
5 1 20 -32.0690 -6.3879
5 1 21 2.0332 2.6863
5 1 22 15.1593 3.1879
5 1 23 34.4581 0.7619
5 1 24 64.0297 -5.8821
5 1 25 -16.1574 1.8314
5 1 26 4.1091 3.9533
5 1 27 -10.9134 -0.6307
5 1 28 -43.6721 -2.6485
5 1 29 -24.7964 1.0747
5 1 30 -30.3637 4.2656
5 1 31 3.7950 -1.2034
5 1 32 31.5724 -0.9282
5 1 33 -12.0557 -1.5216
5 3 1 217.2138 -18.9042
5 3 2 -219.4821 -0.8600
5 3 3 -213.2334 -0.5042
5 3 4 -366.1173 1.6079
5 3 5 -16.8197 1.1794
5 3 6 -10.7136 -2.7843
5 3 7 -121.5598 -0.3201
5 3 8 -41.9761 -4.0284
5 3 9 44.6506 0.8704
5 3 10 56.4647 -3.2598
5 3 11 93.9333 0.9385
5 3 12 50.0879 2.2899
5 3 13 125.5503 2.9409
5 3 14 -34.7572 0.4445
5 3 15 -29.9498 0.1249
5 3 16 -23.9305 5.7205
5 3 17 34.8495 3.0200
5 3 18 -37.6747 0.8223
5 3 19 31.0307 -0.1660
5 3 20 -12.5187 3.9366
5 3 21 16.3316 0.0712
5 3 22 3.6744 -3.1515
5 3 23 -25.5963 -0.8240
5 3 24 50.0251 0.0600
5 3 25 38.3216 -1.4811
5 3 26 14.1699 -3.0755
5 3 27 7.3101 -0.4432
5 3 28 -25.4042 -0.2511
5 3 29 -22.4892 -1.2003
5 3 30 -11.4985 -0.4117
5 3 31 -2.3582 -0.5618
5 3 32 17.0176 3.0472
5 3 33 24.8379 0.9716
5 5 1 -63.1615 1.6793
5 5 3 55.9671 -2.7661
5 5 4 44.4905 -9.4489
5 5 5 -17.7347 -4.1280
5 5 6 122.6001 -4.7672
5 5 7 -58.2238 -4.9740
5 5 8 130.2589 -7.5345
5 5 9 136.0241 -4.2105
5 5 10 -105.1490 -0.7482
5 5 11 -127.6340 0.2500
5 5 12 -65.1582 -2.2572
5 5 13 31.6363 2.7764
5 5 14 -12.5665 7.4805
5 5 15 -8.8445 4.5611
5 5 16 53.8187 5.6954
5 5 17 -65.5643 6.8513
5 5 18 16.4605 6.7596
5 5 19 4.4484 2.2178
5 5 20 -3.5531 1.9342
5 5 21 -29.2580 1.3393
5 5 22 -0.3319 0.1924
5 5 23 45.6668 -2.2221
5 5 24 23.7459 -3.1606
5 5 25 -5.8968 -2.7665
5 5 26 1.5974 -3.2703
5 5 27 -20.2470 -2.9420
5 5 28 -45.4155 -3.8601
5 5 29 -40.5994 -2.4608
5 5 30 -17.3580 -2.5870
5 5 31 -1.0366 -0.0895
5 5 32 12.3534 -0.0774
5 7 1 161.9045 9.8169
5 7 2 -395.4529 1.5116
5 7 3 -109.4593 4.4483
5 7 4 -350.4196 -2.2611
5 7 5 -106.1241 -4.1834
5 7 6 -6.8655 -1.7989
5 7 7 -53.6930 4.0145
5 7 8 101.5502 -1.4761
5 7 9 -72.1908 -4.5289
5 7 10 -20.4642 0.2959
5 7 11 59.6672 -0.1872
5 7 12 -15.5469 0.6628
5 7 13 50.7497 -2.0165
5 7 14 57.3080 4.6781
5 7 15 6.4878 -0.7106
5 7 16 5.1502 3.3267
5 7 17 -83.7917 -1.3016
5 7 18 9.2159 3.5236
5 7 19 21.1456 -2.3362
5 7 20 -55.3479 1.1032
5 7 21 -56.6871 -0.4003
5 7 22 10.7857 -1.2800
5 7 23 83.9860 -2.3128
5 7 24 48.3304 -1.4636
5 7 25 13.0377 1.3495
5 7 26 7.1418 -1.8256
5 7 27 -13.3951 0.8203
5 7 28 0.3539 -2.4872
5 7 29 -32.9378 2.2688
5 7 30 -3.3043 -1.4117
5 7 31 11.8727 0.7003
5 7 32 20.4471 0.0550
5 9 1 -149.3031 4.8319
5 9 2 -8.0675 -3.6095
5 9 3 40.5678 1.7369
5 9 4 54.5044 5.5767
5 9 5 -21.8442 0.3126
5 9 6 108.0842 -0.9689
5 9 7 128.0650 -0.5447
5 9 8 -29.2799 0.7021
5 9 9 94.8264 0.0924
5 9 10 51.1709 -1.2395
5 9 11 -102.5766 -2.9937
5 9 12 -49.7272 3.7896
5 9 13 14.6143 1.5126
5 9 14 -66.8341 -0.8283
5 9 15 103.3774 -1.1519
5 9 16 7.0219 1.9266
5 9 17 41.2598 -0.4287
5 9 18 31.1361 -1.8174
5 9 19 -11.5842 -0.7442
5 9 20 -7.5710 1.2751
5 9 21 -5.5721 0.0810
5 9 22 4.2659 -2.3222
5 9 23 1.2702 -1.2356
5 9 24 18.5033 1.2665
5 9 25 11.3015 0.7076
5 9 26 -30.3383 -1.4828
5 9 27 -30.2646 1.8624
5 9 28 -20.2593 0.9955
5 9 29 -35.5204 -0.4246
5 9 30 -19.9422 -1.4052
5 9 31 -0.6946 0.0342
5 9 32 3.0484 -1.6643
5 11 1 4.9124 -4.9808
5 11 2 -166.7088 3.8449
5 11 3 -191.7624 2.1385
5 11 4 28.9727 5.2944
5 11 5 28.5902 3.8739
5 11 6 42.0474 1.3194
5 11 7 58.0242 -3.4424
5 11 8 -98.7012 -0.4606
5 11 9 21.6106 4.3715
5 11 10 -80.0415 3.5913
5 11 11 -16.9571 -2.4957
5 11 12 -18.9613 -1.9687
5 11 13 52.8403 2.9316
5 11 14 6.5445 0.2550
5 11 15 47.7063 -0.9767
5 11 16 69.3546 -2.7954
5 11 17 42.2573 2.2348
5 11 18 14.8803 -0.3298
5 11 19 -28.1502 0.2557
5 11 20 -33.9152 -2.6494
5 11 21 2.6538 -1.1853
5 11 22 13.0823 1.8068
5 11 23 11.5611 -0.6525
5 11 24 14.2079 0.9184
5 11 25 56.6363 -2.5690
5 11 26 -22.5543 1.8257
5 11 27 -28.9084 0.4053
5 11 28 19.4853 1.7783
5 11 29 14.9295 -2.2563
5 11 30 20.2234 2.1207
5 11 31 1.1635 0.8670
5 13 1 -48.2457 -8.2149
5 13 2 -23.2565 6.6754
5 13 3 -10.8755 1.9851
5 13 4 82.1288 -1.1531
5 13 5 98.4141 -0.9896
5 13 6 57.7878 -0.1931
5 13 7 70.7075 0.0624
5 13 8 21.7598 1.6275
5 13 9 43.9472 -0.0248
5 13 10 3.9799 -0.6264
5 13 11 -108.0803 1.6454
5 13 12 -50.8752 -1.3205
5 13 13 -27.0968 1.1666
5 13 14 -100.2820 -2.4294
5 13 15 33.5964 2.4692
5 13 16 39.4993 -1.3698
5 13 17 53.1351 3.9354
5 13 18 12.4090 -2.6645
5 13 19 65.4425 1.3231
5 13 20 -43.8547 -1.0815
5 13 21 -41.8833 0.8746
5 13 22 31.1030 0.5489
5 13 23 -7.4669 -1.0249
5 13 24 -17.3317 1.3514
5 13 25 -16.2947 -2.6666
5 13 26 -35.4564 2.0512
5 13 27 13.3661 -2.6461
5 13 28 5.9147 2.2501
5 13 29 -21.9842 -1.5854
5 13 30 0.6100 -0.0747
5 15 1 4.4401 0.6751
5 15 2 -79.1865 -1.6790
5 15 3 -145.6139 -1.8411
5 15 4 48.8201 -4.7532
5 15 5 57.9753 -6.7003
5 15 6 45.6241 -3.2108
5 15 7 -1.7008 2.8604
5 15 8 -83.9545 2.0387
5 15 9 38.4913 -4.8657
5 15 10 -21.9512 -4.1780
5 15 11 45.8978 2.7663
5 15 12 -21.6883 1.3937
5 15 13 50.1354 -0.6034
5 15 14 65.1462 -0.3209
5 15 15 25.1132 2.8121
5 15 16 65.9380 2.7153
5 15 17 -12.3609 1.9534
5 15 18 23.5402 -1.7456
5 15 19 8.5813 0.9407
5 15 20 -33.4256 3.2035
5 15 21 -45.3695 1.7946
5 15 22 46.2239 -0.9846
5 15 23 9.4916 -2.1178
5 15 24 -12.2069 0.8308
5 15 25 14.0748 -0.4039
5 15 26 -8.5406 -0.3413
5 15 27 23.5973 -2.7202
5 15 28 22.0661 1.0750
5 15 29 12.3400 1.8702
5 15 30 17.7649 -0.3870
5 17 1 -69.8725 6.6778
5 17 2 8.4354 -4.7635
5 17 3 -102.3433 -1.3079
5 17 4 94.9370 -3.9671
5 17 5 -6.7465 -0.3142
5 17 6 74.0356 1.2913
5 17 7 91.3011 5.1523
5 17 8 -29.3510 -1.7357
5 17 9 63.8188 -2.2659
5 17 10 -51.9583 -0.3274
5 17 11 44.3294 1.1030
5 17 12 -38.9970 -0.6940
5 17 13 -53.7308 -3.2301
5 17 14 12.3076 1.7181
5 17 15 -67.1351 -1.7163
5 17 16 19.3791 -1.2403
5 17 17 53.4950 -2.4574
5 17 18 -0.6948 1.1769
5 17 19 -0.3130 -2.4925
5 17 20 -44.2640 -0.6938
5 17 21 -0.9796 0.8270
5 17 22 17.7052 -0.7925
5 17 23 -19.2085 0.4048
5 17 24 14.4897 -1.9470
5 17 25 6.5176 2.4336
5 17 26 -34.7984 -0.4793
5 17 27 19.3363 1.7847
5 17 28 2.2990 0.3816
5 17 29 0.3111 0.9607
5 19 1 -25.2834 0.4772
5 19 2 -90.4246 -1.5267
5 19 3 -87.0418 -1.6857
5 19 4 -1.5148 3.2668
5 19 5 -119.3637 4.7761
5 19 6 54.6429 2.0033
5 19 7 -2.3758 0.7160
5 19 8 2.7841 -1.6721
5 19 9 2.3808 1.2641
5 19 10 -1.4771 3.0414
5 19 11 69.0818 -0.3431
5 19 12 34.5123 -0.8356
5 19 13 0.5365 -1.6426
5 19 14 24.1070 1.5988
5 19 15 -28.7213 -1.7075
5 19 16 59.2106 -1.3043
5 19 17 44.7495 -2.4014
5 19 18 -33.3150 2.3665
5 19 19 -23.9681 -0.7563
5 19 20 -48.2336 -1.6821
5 19 21 -20.5018 0.6334
5 19 22 12.7866 -0.4251
5 19 23 28.3735 2.0857
5 19 24 28.8818 -1.8731
5 19 25 13.6957 0.9246
5 19 26 -3.9762 0.4011
5 19 27 -1.3105 -1.4936
5 19 28 7.1670 -2.4382
5 21 1 60.8707 -3.4551
5 21 2 -17.5510 2.3612
5 21 3 -10.5081 -0.4119
5 21 4 82.0728 7.5218
5 21 5 -1.7517 3.4941
5 21 6 4.2480 0.0397
5 21 7 -34.3657 -3.3717
5 21 8 -7.5928 2.4404
5 21 9 34.7648 4.1583
5 21 10 -51.5687 0.9058
5 21 11 18.3174 -1.2880
5 21 12 7.7695 0.6789
5 21 13 -17.6136 0.7922
5 21 14 13.1388 -0.9686
5 21 15 -15.7651 -1.3344
5 21 16 43.5410 0.8472
5 21 17 5.1103 -0.3662
5 21 18 -23.6618 -0.4789
5 21 19 -56.3618 -0.7198
5 21 20 -33.5070 0.2415
5 21 21 -29.4487 -0.6930
5 21 22 6.0009 -1.1161
5 21 23 32.7326 1.8018
5 21 24 -1.6960 -1.7013
5 21 25 16.7329 -0.8183
5 21 26 11.1671 -2.8449
5 23 1 67.3913 -1.7926
5 23 2 -18.7948 3.2032
5 23 3 -30.8291 2.1255
5 23 4 -19.7930 -0.2996
5 23 5 -1.4250 -1.8455
5 23 6 8.9909 -0.3948
5 23 7 -38.9110 -0.8793
5 23 8 0.4394 2.0693
5 23 9 -2.0920 1.2707
5 23 10 -1.7963 -0.7432
5 23 11 4.7916 -0.4641
5 23 12 -22.0503 0.8883
5 23 13 8.9067 0.6770
5 23 14 36.0992 -1.2094
5 23 15 28.9904 -1.0361
5 23 16 20.0408 0.9107
5 23 17 -8.3803 0.8691
5 23 18 -24.5702 -1.2343
5 23 19 -16.2548 -1.0216
5 23 20 -18.9855 0.3397
5 23 21 12.2048 0.6106
5 23 22 13.0448 -1.0753
5 23 23 28.5633 -0.8444
5 23 24 26.1254 2.3991
5 23 25 -8.8299 0.8792
5 25 1 -40.1966 1.4394
5 25 2 -1.4656 -1.2810
5 25 3 52.6433 2.0248
5 25 4 25.3214 -7.0864
5 25 5 -20.9051 -4.7818
5 25 6 6.2643 0.2664
5 25 7 -26.6399 2.2751
5 25 8 -20.4537 -2.8547
5 25 9 -45.2874 -3.4821
5 25 10 -1.7510 -1.6055
5 25 11 -16.7744 2.1265
5 25 12 -25.0942 -0.0942
5 25 13 5.4588 0.3604
5 25 14 26.8960 0.8276
5 25 15 20.5916 1.8308
5 25 16 14.1281 -0.3099
5 25 17 -26.3925 1.8328
5 25 18 4.2575 0.6467
5 25 19 -39.6196 1.0170
5 25 20 -5.3533 1.9396
5 25 21 0.9077 0.4497
5 25 22 -25.4151 0.4987
5 25 23 44.1863 -2.4766
5 27 1 33.6076 1.5732
5 27 2 39.2190 -5.4530
5 27 3 17.2780 0.1933
5 27 4 51.7781 -3.0901
5 27 5 29.5691 0.6757
5 27 6 -14.6948 -0.3423
5 27 7 -12.0829 1.6256
5 27 8 -32.5612 -3.6056
5 27 9 -19.3496 -1.9886
5 27 10 -45.9096 0.3626
5 27 11 -33.8012 2.0138
5 27 12 5.4579 -0.8093
5 27 13 41.8670 -1.8008
5 27 14 5.9636 0.7477
5 27 15 10.8177 0.4057
5 27 16 19.1653 0.7381
5 27 17 27.8815 -1.1815
5 27 18 19.0706 1.3678
5 27 19 -30.7733 -0.3525
5 27 20 -1.8146 -1.4570
5 27 21 -10.0993 0.4440
5 29 1 0.1450 -0.1166
5 29 2 -19.4422 0.0371
5 29 3 -16.0897 -1.5117
5 29 4 -8.6781 2.6677
5 29 5 9.7937 4.8566
5 29 6 17.4934 -1.7259
5 29 7 3.4248 -1.0923
5 29 8 -6.5887 -0.8089
5 29 9 -2.2814 1.3157
5 29 10 -27.9560 0.6461
5 29 11 -7.9135 -1.6086
5 29 12 10.5696 -0.4416
5 29 13 9.0680 -0.9384
5 29 14 8.1780 1.2514
5 29 15 -3.0270 0.2969
5 29 16 -12.7561 -0.6619
5 29 17 -16.5443 0.0409
5 29 18 12.6033 1.6298
5 29 19 -8.3021 2.1224
5 31 1 -13.4342 -2.4203
5 31 2 20.3974 5.1967
5 31 3 -17.2636 -1.0051
5 31 4 18.0816 5.7745
5 31 5 -8.2975 1.5311
5 31 6 17.6920 -0.7539
5 31 7 21.9360 -1.1525
5 31 8 -21.5239 2.5942
5 31 9 -20.1000 0.9160
5 31 10 -4.3554 -0.2546
5 31 11 -16.1589 -2.2596
5 31 12 -7.9827 0.5859
5 31 13 8.3884 -1.9715
5 31 14 3.2114 1.1741
5 31 15 35.3164 1.0428
5 31 16 -1.7670 2.9691
5 33 1 -17.2575 -0.5605
5 33 2 -13.3418 1.5384
5 33 3 -28.1274 0.5513
5 33 4 -11.6940 1.0932
5 33 5 24.5086 -1.9972
5 33 6 13.8648 0.7513
5 33 7 33.7305 1.6672
5 33 8 -1.1080 1.1713
5 33 9 11.3384 0.7100
5 33 10 -7.7343 -1.4020
5 33 11 -18.2070 -1.1472
5 33 12 4.5134 4.6111
5 35 1 -26.8439 2.1654
5 35 2 10.6033 -1.7518
5 35 3 -31.4278 1.0190
5 35 4 12.8815 -3.0207
5 35 5 -3.1223 2.0588
5 35 6 -39.7640 2.5097
6 0 2 -86.6013 -10.8998
6 0 6 -220.5148 -2.0435
6 0 8 -146.6440 6.0380
6 0 10 -199.7452 0.2997
6 0 12 147.2786 5.8427
6 0 14 137.0403 2.7363
6 0 16 11.3986 0.5056
6 0 18 -45.9867 0.5119
6 0 20 -27.1298 -2.4406
6 0 22 -19.7399 -1.6873
6 0 24 -2.9246 -3.2489
6 0 26 21.3642 -0.8254
6 0 28 -20.8020 -1.1215
6 0 30 -38.0473 1.9369
6 0 32 30.5691 2.3210
6 2 1 146.6874 -20.9275
6 2 2 -122.8195 13.9770
6 2 3 65.5919 -1.2021
6 2 4 30.9933 -4.0212
6 2 5 16.6375 0.6352
6 2 6 215.0540 8.4966
6 2 7 -162.4028 0.2671
6 2 9 -0.3042 -6.2049
6 2 10 -220.7188 -0.8223
6 2 11 -125.3757 -8.2864
6 2 12 -89.7109 -0.4170
6 2 13 -37.7032 -7.9720
6 2 14 -26.3601 -1.2787
6 2 15 -103.7203 -3.0182
6 2 16 -6.6737 0.5998
6 2 17 58.5302 0.0863
6 2 18 -19.1413 -1.1112
6 2 19 37.9436 6.9897
6 2 20 36.7520 1.9636
6 2 21 61.1756 5.6260
6 2 22 49.4845 -1.1090
6 2 23 -3.4917 6.9596
6 2 24 -2.6644 2.4959
6 2 25 -10.2017 -0.0289
6 2 26 -4.3894 -2.6291
6 2 27 9.5243 0.9927
6 2 28 -16.5462 0.7302
6 2 29 -18.5680 -2.2239
6 2 30 11.7113 -1.3702
6 2 31 11.5151 -0.5737
6 2 32 13.0354 2.2583
6 4 0 32.6042 -7.7697
6 4 1 78.2808 -7.6510
6 4 2 385.0086 2.5207
6 4 3 31.7708 -3.1267
6 4 4 -178.6630 1.5148
6 4 5 -123.8161 -5.1267
6 4 6 -42.9409 0.6598
6 4 7 93.9567 2.8582
6 4 8 -116.8723 3.2729
6 4 9 100.6671 0.8720
6 4 10 -101.1904 5.9297
6 4 11 186.6925 -2.5495
6 4 12 44.0851 5.3976
6 4 13 -9.1941 4.3400
6 4 14 159.1802 2.7159
6 4 15 -33.4592 -4.6185
6 4 16 -17.9913 -0.2835
6 4 17 -81.5952 4.6970
6 4 18 -32.3712 -1.4256
6 4 19 15.1262 -1.1248
6 4 20 0.6144 -5.8019
6 4 21 35.3731 2.9238
6 4 22 1.5233 -3.5222
6 4 23 22.2224 -0.1127
6 4 24 -7.7223 -4.5552
6 4 25 4.6963 0.1244
6 4 26 -8.0259 -0.4802
6 4 27 -27.8273 -0.2165
6 4 28 -19.5593 0.5082
6 4 29 -13.5640 0.1693
6 4 30 1.7372 1.1754
6 4 31 0.8768 -1.1539
6 4 32 11.1425 0.4328
6 6 0 93.3976 2.0723
6 6 1 8.2195 12.6541
6 6 2 -18.5113 -0.3761
6 6 3 -15.3444 0.5684
6 6 4 -139.8359 -2.5415
6 6 5 -29.5352 -5.0996
6 6 6 -111.7128 -1.1507
6 6 7 42.6626 3.0294
6 6 8 52.7353 -1.7341
6 6 9 -154.8764 -1.6692
6 6 10 -27.9171 1.6415
6 6 11 33.8907 4.7849
6 6 12 90.2527 -0.1751
6 6 13 -49.4771 -1.8191
6 6 14 -61.6130 -0.6252
6 6 15 34.3134 1.7767
6 6 16 29.5978 -0.5599
6 6 17 -47.2103 -2.5039
6 6 18 -61.4261 -2.5674
6 6 19 67.1025 1.4437
6 6 20 40.5613 -0.8391
6 6 21 60.9150 -2.5757
6 6 22 17.3117 -2.1555
6 6 23 -4.3693 0.3297
6 6 24 24.4603 0.0902
6 6 25 -17.7693 -0.4958
6 6 26 -21.8164 0.7974
6 6 27 -37.4222 0.1551
6 6 28 -3.4863 2.2954
6 6 29 13.3863 -0.4347
6 6 30 6.7249 1.3543
6 6 31 8.4384 -0.7234
6 6 32 15.2172 0.0647
6 8 0 146.8926 8.1306
6 8 1 131.6295 13.4708
6 8 2 -11.8369 0.7561
6 8 3 17.4002 0.1353
6 8 4 122.8575 1.0330
6 8 5 -49.8871 2.2090
6 8 6 1.9458 -1.8310
6 8 7 -87.8069 4.4797
6 8 8 -9.2266 0.1970
6 8 9 102.0293 3.2405
6 8 10 -213.6562 0.6390
6 8 11 43.6114 11.8437
6 8 12 25.8746 -0.2353
6 8 13 41.0087 -0.6668
6 8 14 100.5832 0.8814
6 8 15 -24.7483 7.2533
6 8 16 -23.8067 0.7937
6 8 17 -51.2662 -4.7278
6 8 18 33.8531 0.4651
6 8 19 -25.5435 -0.3487
6 8 20 -2.2262 0.3990
6 8 21 36.4900 -7.3333
6 8 22 32.1999 0.1274
6 8 23 26.9233 -2.1112
6 8 24 17.2510 0.9614
6 8 25 4.4193 -3.1071
6 8 26 -13.0415 -0.7010
6 8 27 -22.3240 0.8510
6 8 28 -25.9777 0.0517
6 8 29 -7.4638 0.6555
6 8 30 29.0283 -1.7125
6 8 31 -3.1021 -0.4170
6 10 0 85.7578 3.6206
6 10 1 169.6496 0.2205
6 10 2 41.0658 0.1519
6 10 3 -2.8209 -4.7269
6 10 4 -152.1321 2.6201
6 10 5 -32.7227 4.1431
6 10 6 -23.1673 -1.9281
6 10 7 -203.1927 -3.0193
6 10 8 -27.1882 2.4716
6 10 9 -32.7712 3.2327
6 10 10 37.6928 -3.7761
6 10 11 -55.1719 -0.8581
6 10 12 140.1853 1.6858
6 10 13 166.3434 0.7354
6 10 14 61.8435 0.1301
6 10 15 31.9395 -0.1894
6 10 16 -21.6644 1.1541
6 10 17 39.1884 -0.3296
6 10 18 17.6547 2.2896
6 10 19 -25.6409 -2.8977
6 10 20 -21.5329 1.6517
6 10 21 11.0228 0.5364
6 10 22 6.1862 3.1951
6 10 23 8.1301 -2.5392
6 10 24 -22.8792 0.0544
6 10 25 -26.7345 1.0372
6 10 26 -0.6814 0.0601
6 10 27 0.3911 0.2721
6 10 28 -3.6091 -1.7655
6 10 29 -2.6703 -0.7670
6 10 30 51.4923 -1.3612
6 10 31 20.0952 -1.0068
6 12 0 29.9236 -6.0056
6 12 1 29.2215 -8.0214
6 12 2 -11.6696 2.5942
6 12 3 71.0929 -0.4696
6 12 4 -30.4138 -0.7606
6 12 5 38.3402 3.7161
6 12 6 143.4209 -0.0603
6 12 7 81.7253 -3.7547
6 12 8 -27.5028 -0.0549
6 12 9 -5.2448 -0.8106
6 12 10 -104.6698 -2.7967
6 12 11 -4.3881 -7.4028
6 12 12 70.5343 0.0244
6 12 13 -26.9108 0.7150
6 12 14 27.0358 -1.9390
6 12 15 -21.1571 -4.9286
6 12 16 -12.6906 -0.4534
6 12 17 15.9247 2.5691
6 12 18 -17.3020 1.7895
6 12 19 -19.1606 0.1920
6 12 20 22.2873 0.7387
6 12 21 14.1854 4.5314
6 12 22 3.0047 3.1811
6 12 23 5.1344 0.5726
6 12 24 8.7932 0.1842
6 12 25 22.2669 2.7953
6 12 26 -69.3978 0.9851
6 12 27 8.3711 -1.0286
6 12 28 -24.0809 -1.5247
6 12 29 0.0243 -0.8539
6 12 30 13.6797 -0.4266
6 14 0 -15.1947 -5.2630
6 14 1 27.6020 -1.4144
6 14 2 -33.4444 -0.1168
6 14 3 -18.7941 7.4594
6 14 4 27.3232 -2.8185
6 14 5 -67.1509 -0.6706
6 14 6 -25.1505 -1.0607
6 14 7 32.2924 1.7258
6 14 8 -48.9798 -1.1671
6 14 9 -8.8040 -4.9328
6 14 10 -67.0204 1.7666
6 14 11 20.1391 -3.0488
6 14 12 101.3144 0.1979
6 14 13 -6.7254 -3.3916
6 14 14 72.0765 -0.4481
6 14 15 107.5421 -0.8214
6 14 16 -14.2891 -1.6366
6 14 17 54.9461 0.2867
6 14 18 17.8616 -1.7669
6 14 19 -9.5812 2.8960
6 14 20 2.8735 -2.2515
6 14 21 -60.0609 2.4759
6 14 22 -26.5418 -1.0159
6 14 23 -25.8783 2.4791
6 14 24 -33.8559 -1.0508
6 14 25 33.9772 0.3323
6 14 26 -30.8734 0.9865
6 14 27 3.9555 0.4544
6 14 28 31.0047 0.5480
6 14 29 15.7420 -1.2014
6 14 30 66.0364 -0.1407
6 16 0 115.2530 4.8540
6 16 1 85.2289 5.9943
6 16 2 -38.8890 -1.6376
6 16 3 28.2810 3.3810
6 16 4 -6.3767 -0.9503
6 16 5 -1.5598 -1.7994
6 16 6 40.0645 -0.0862
6 16 7 30.9427 3.9193
6 16 8 -26.4948 -0.5804
6 16 9 38.2340 -0.9562
6 16 10 -36.6916 1.2743
6 16 11 -32.7028 2.8292
6 16 12 -15.4867 0.2441
6 16 13 -44.6750 -2.5091
6 16 14 100.1094 -0.6873
6 16 15 -19.2190 2.0312
6 16 16 -20.9334 -0.6370
6 16 17 57.8565 -1.3555
6 16 18 -27.6077 -2.5793
6 16 19 -3.8139 1.0478
6 16 20 -50.1433 -1.3692
6 16 21 -59.3303 -0.1936
6 16 22 52.6969 -1.7251
6 16 23 8.0010 0.4957
6 16 24 17.6186 -0.1925
6 16 25 8.0965 -0.7828
6 16 26 -27.2587 0.3959
6 16 27 18.2552 -0.2122
6 16 28 -13.4700 3.0641
6 16 29 -5.3914 1.2576
6 18 0 -105.0838 6.1569
6 18 1 34.1204 2.6413
6 18 2 -4.0929 0.1504
6 18 3 -103.6187 -6.6116
6 18 4 -34.0306 -1.1598
6 18 5 -55.9659 0.3948
6 18 6 11.5962 2.5378
6 18 7 29.7848 2.3261
6 18 8 -46.3629 -0.0469
6 18 9 128.2442 4.6330
6 18 10 -75.8837 1.8549
6 18 11 -6.2358 5.2941
6 18 12 -13.8557 0.9735
6 18 13 -13.6054 2.2279
6 18 14 27.9885 1.3145
6 18 15 17.3295 1.8694
6 18 16 7.7319 0.6786
6 18 17 54.9810 0.0036
6 18 18 4.2773 -1.1698
6 18 19 -30.7727 -2.7243
6 18 20 -30.6549 -0.3688
6 18 21 -60.5628 -1.4859
6 18 22 -6.8661 -1.5717
6 18 23 -3.2235 -3.2409
6 18 24 -0.8254 -0.0681
6 18 25 21.6911 -0.5854
6 18 26 -7.3492 1.2604
6 18 27 16.0656 -1.5463
6 18 28 -2.1644 -0.1214
6 20 0 -46.4770 0.3113
6 20 1 97.9884 -6.4162
6 20 2 -6.9692 2.2968
6 20 3 14.6632 -7.9526
6 20 4 46.5468 2.6443
6 20 5 -77.9854 0.0755
6 20 6 119.2568 1.4773
6 20 7 -15.5547 -0.9805
6 20 8 22.5521 -0.7115
6 20 9 -9.2025 2.3191
6 20 10 -29.6118 -0.3188
6 20 11 3.7050 1.8188
6 20 12 -12.9559 -1.1288
6 20 13 -25.9672 2.1691
6 20 14 45.6083 0.1277
6 20 15 -17.3114 -0.2917
6 20 16 7.7408 0.1914
6 20 17 25.5612 -0.4919
6 20 18 -48.4650 1.3845
6 20 19 23.5653 -2.1946
6 20 20 -31.1458 0.7046
6 20 21 -6.4541 -1.0786
6 20 22 15.1346 0.1382
6 20 23 -20.3382 -2.2732
6 20 24 46.1249 0.7402
6 20 25 10.6633 0.8690
6 20 26 -6.7590 -0.1818
6 20 27 7.3837 -0.5909
6 22 0 -28.5293 -6.4918
6 22 1 36.4035 -4.0534
6 22 2 -0.7089 0.7826
6 22 3 -61.8857 -0.0639
6 22 4 -29.2596 2.6601
6 22 5 -22.2090 0.6861
6 22 6 -29.9883 -0.4182
6 22 7 76.3413 -3.3125
6 22 8 -30.4462 0.6345
6 22 9 46.5945 -1.8286
6 22 10 -8.0890 -1.5236
6 22 11 41.4648 -2.6615
6 22 12 11.7989 -0.1097
6 22 13 -6.6291 -0.8873
6 22 14 5.2141 -0.9032
6 22 15 -12.0928 -2.0997
6 22 16 -15.5894 0.8142
6 22 17 -8.6557 0.5241
6 22 18 -24.7083 0.9852
6 22 19 -4.6703 0.3512
6 22 20 -25.5103 0.5943
6 22 21 -2.8642 0.8117
6 22 22 0.6895 1.3618
6 22 23 19.4700 2.0654
6 22 24 26.2794 -1.5688
6 22 25 14.9625 -1.6730
6 24 0 -41.0776 -3.9268
6 24 1 40.0449 4.1333
6 24 2 -16.5083 -1.7379
6 24 3 -37.5042 7.2827
6 24 4 82.7772 -1.3946
6 24 5 -56.3320 -0.4382
6 24 6 1.1855 -1.9454
6 24 7 -39.3584 -2.1389
6 24 8 12.4758 0.8453
6 24 9 26.6505 -3.1120
6 24 10 0.3335 0.0600
6 24 11 4.7832 -3.2366
6 24 12 18.4275 -0.7322
6 24 13 -17.0828 -1.8178
6 24 14 7.1352 -0.4875
6 24 15 -21.2836 -0.5103
6 24 16 -21.6802 1.2105
6 24 17 -14.2651 0.4535
6 24 18 -40.1997 -0.9490
6 24 19 18.4069 2.4200
6 24 20 -20.5355 1.2330
6 24 21 5.9824 -1.0381
6 24 22 17.3533 -1.3460
6 24 23 -18.6756 -1.1908
6 24 24 13.0960 0.5986
6 26 0 -65.2838 4.4253
6 26 1 52.9631 5.2395
6 26 2 34.9463 -1.4085
6 26 3 -39.7407 4.6136
6 26 4 -4.7516 -3.5418
6 26 5 -30.2060 -1.4407
6 26 6 15.6530 0.6961
6 26 7 12.6518 1.7230
6 26 8 -45.8700 -0.5790
6 26 9 56.7427 -1.2476
6 26 10 14.4870 0.5393
6 26 11 19.5745 0.0595
6 26 12 25.2753 0.5397
6 26 13 -3.7950 -1.1937
6 26 14 25.3170 -0.0674
6 26 15 -41.1802 1.3191
6 26 16 -6.5527 -0.8042
6 26 17 -2.2096 0.2047
6 26 18 -20.8587 -0.6568
6 26 19 0.4194 -0.6506
6 26 20 -11.6081 0.6321
6 26 21 24.7199 -0.0774
6 26 22 5.1735 2.3333
6 28 0 8.3418 4.7823
6 28 1 64.2685 0.2675
6 28 2 34.1804 -1.7497
6 28 3 -31.6320 -4.2132
6 28 4 -2.6129 -0.8032
6 28 5 -48.3260 -0.4256
6 28 6 -36.2481 1.3283
6 28 7 -20.0342 2.5247
6 28 8 -27.2016 0.5365
6 28 9 31.8807 2.0822
6 28 10 -0.9088 2.6556
6 28 11 0.3468 2.7590
6 28 12 4.6197 2.7079
6 28 13 -30.1661 1.9481
6 28 14 6.2318 0.1892
6 28 15 -12.5531 1.1422
6 28 16 -14.9085 -0.0006
6 28 17 6.9477 1.6109
6 28 18 -14.4746 -1.4204
6 28 19 16.8251 -1.1318
6 30 0 -15.4636 -0.9893
6 30 1 5.5075 -3.2981
6 30 2 4.5471 1.2842
6 30 3 -35.0968 -5.7148
6 30 4 -4.1840 1.6286
6 30 5 -35.4653 0.6104
6 30 6 -5.8427 0.1923
6 30 7 3.1993 -0.8068
6 30 8 32.1503 -0.7282
6 30 9 31.5643 1.1270
6 30 10 6.1354 1.1300
6 30 11 1.5078 1.5158
6 30 12 22.1598 0.9494
6 30 13 -12.1282 2.2087
6 30 14 20.9646 0.0455
6 30 15 -9.8060 0.3263
6 30 16 -9.3531 0.0475
6 30 17 -7.6108 0.2180
6 32 0 58.3164 -5.3625
6 32 1 31.9956 -2.8792
6 32 2 22.6482 1.1038
6 32 3 -9.0281 1.1660
6 32 4 -21.5768 0.9988
6 32 5 -22.8142 0.7421
6 32 6 -30.2890 -1.1059
6 32 7 12.0342 -0.6789
6 32 8 15.8388 0.2163
6 32 9 11.6735 0.1773
6 32 10 10.6656 1.6547
6 32 11 -2.1238 0.8562
6 32 12 -19.6355 0.1077
6 32 13 -24.6402 -0.3176
6 34 0 -28.0833 -2.6367
6 34 1 -1.3242 0.0448
6 34 2 7.4862 -1.5181
6 34 3 -9.0112 1.4217
6 34 4 -21.8632 -0.0806
6 34 5 -9.9805 0.5218
6 34 6 -6.5663 -0.8003
6 34 7 19.9626 -0.3599
6 34 8 23.0245 0.5708
7 1 1 71.1466 18.6351
7 1 2 -21.2661 -3.2722
7 1 3 -26.1047 -13.2081
7 1 4 -69.4180 6.6619
7 1 5 -188.7260 18.7338
7 1 6 -103.9640 -6.8924
7 1 7 4.9072 -4.8045
7 1 8 -28.4317 5.0780
7 1 9 68.4850 4.5910
7 1 10 285.1963 -2.2710
7 1 11 137.5712 -2.0923
7 1 12 -47.0673 1.7602
7 1 13 86.4748 -0.6515
7 1 14 -30.0909 -1.0542
7 1 15 -22.3524 -0.2119
7 1 16 -106.8664 0.2247
7 1 17 -31.1818 -2.9706
7 1 18 -62.2377 -1.7729
7 1 19 -18.7887 2.9274
7 1 20 -27.2955 1.5420
7 1 21 -10.0221 -2.0582
7 1 22 2.3751 -2.3781
7 1 23 -30.9431 4.1237
7 1 24 21.9827 2.5692
7 1 25 -0.5102 -2.4421
7 1 26 -7.1231 -1.1652
7 1 27 19.9794 3.6204
7 1 28 3.7204 1.8585
7 1 29 20.1481 -0.3447
7 1 30 -4.1309 -2.3932
7 1 31 11.7166 1.1933
7 1 32 11.9401 -0.0474
7 3 1 53.1719 13.5463
7 3 2 76.7769 5.4679
7 3 3 18.5929 -1.6353
7 3 4 135.0757 3.0312
7 3 5 243.3921 5.6585
7 3 6 -70.2513 -1.3013
7 3 7 279.7447 2.3565
7 3 8 -81.5223 0.4739
7 3 9 -100.3122 1.3390
7 3 10 102.7997 -2.1795
7 3 11 -85.7243 0.2551
7 3 12 62.6159 -1.6899
7 3 13 -107.5523 -2.9460
7 3 14 2.7602 2.2159
7 3 15 -23.8107 -0.9511
7 3 16 43.6805 -1.6337
7 3 17 81.9900 -2.8386
7 3 18 -20.4810 2.9478
7 3 19 36.9204 -1.1123
7 3 20 11.7364 -1.2985
7 3 21 35.9684 -1.2294
7 3 22 27.0755 0.7055
7 3 23 -8.2605 -0.1619
7 3 24 3.1968 -1.2340
7 3 25 -9.6472 1.3301
7 3 26 -36.2735 0.6287
7 3 27 -19.8119 1.9940
7 3 28 -1.8735 -0.2811
7 3 29 -17.8299 2.3383
7 3 30 17.0816 0.4864
7 3 31 -1.1741 1.5747
7 3 32 7.9760 -0.1323
7 5 1 40.2826 -4.3676
7 5 2 -283.3450 2.3970
7 5 3 -98.4048 3.3763
7 5 4 -7.2378 -0.2490
7 5 5 -137.3970 -4.8442
7 5 6 -43.9623 2.2652
7 5 7 -134.0338 0.3444
7 5 8 83.6075 -7.0286
7 5 9 113.9505 -3.3316
7 5 10 141.3736 -1.1472
7 5 11 2.1218 1.3524
7 5 12 46.3359 0.2937
7 5 13 3.5595 -0.9656
7 5 14 -108.9828 2.9606
7 5 15 1.8925 2.7311
7 5 16 -35.2405 4.1274
7 5 17 -15.7806 1.2491
7 5 19 -23.0560 1.0910
7 5 20 -25.2710 -0.7773
7 5 21 -31.5809 0.5481
7 5 22 48.4257 -0.1246
7 5 23 19.2237 -1.6249
7 5 24 21.0438 -4.1885
7 5 25 -13.1662 0.3255
7 5 26 9.1726 -2.2743
7 5 27 -16.9388 -2.0802
7 5 28 -3.2188 -1.1613
7 5 29 -12.8149 0.8632
7 5 30 -0.4068 -0.0330
7 5 31 13.8608 -0.8399
7 5 32 -10.5616 0.7709
7 7 1 94.8146 -10.2728
7 7 2 125.4384 3.6034
7 7 3 15.3554 3.0589
7 7 4 136.5370 -0.4857
7 7 5 68.6140 -4.1481
7 7 6 28.6311 1.6071
7 7 7 12.7254 1.6006
7 7 8 -21.3726 -1.7384
7 7 9 -54.2646 -1.6256
7 7 10 -20.6018 -0.6563
7 7 11 -80.8842 1.3133
7 7 12 -49.3234 2.0847
7 7 13 -52.2162 0.8801
7 7 14 -1.2206 0.9426
7 7 15 50.2646 1.1456
7 7 16 24.7433 3.3548
7 7 17 74.9398 1.7452
7 7 18 80.8332 -0.0341
7 7 19 27.6551 0.2875
7 7 20 0.1483 -0.5743
7 7 21 -31.6856 -0.6322
7 7 22 -14.0702 -0.6838
7 7 23 45.9578 -0.9006
7 7 24 -29.8293 -2.5397
7 7 25 -18.5429 -0.4685
7 7 26 -19.7749 0.2268
7 7 27 -25.0194 -1.3287
7 7 28 9.3259 0.4434
7 7 29 -5.4084 -0.4203
7 7 30 -1.9877 0.6288
7 7 31 12.2977 -2.8808
7 9 1 -56.3641 -1.2401
7 9 2 -52.6616 2.7724
7 9 3 36.4063 -2.5161
7 9 4 8.4196 -1.8116
7 9 5 -98.8022 -4.3380
7 9 6 55.6959 -2.1688
7 9 7 36.8715 -1.5636
7 9 8 17.6044 -0.6547
7 9 9 -6.2521 -4.1936
7 9 10 54.2304 -0.5869
7 9 11 -0.1390 1.6577
7 9 12 -18.3026 0.8513
7 9 13 -30.8806 -0.0073
7 9 14 -23.6092 -1.7118
7 9 15 -18.7204 2.9180
7 9 16 -43.5290 0.5697
7 9 17 -25.5797 2.3415
7 9 18 7.8285 -3.3906
7 9 19 -36.6943 1.6970
7 9 20 2.2535 -0.0018
7 9 21 16.7419 0.4153
7 9 22 1.9614 -1.1537
7 9 23 30.1827 -1.6176
7 9 24 9.8839 1.1555
7 9 25 2.0164 -0.1857
7 9 26 17.6450 0.9512
7 9 27 -33.8121 -2.3669
7 9 28 26.1813 0.8941
7 9 29 -27.4997 -0.7228
7 9 30 -11.5694 -1.2293
7 9 31 22.1301 -4.1446
7 11 1 13.1266 13.2364
7 11 2 23.5282 0.3608
7 11 3 -102.6737 -5.6848
7 11 4 -58.6498 1.3292
7 11 5 16.9787 3.7518
7 11 6 -60.5059 -2.2583
7 11 7 -71.8295 -3.8382
7 11 8 58.9270 0.9126
7 11 9 55.5134 -0.7835
7 11 10 62.9860 -0.2525
7 11 11 -110.2576 -1.4573
7 11 12 45.3265 0.6859
7 11 13 -41.7198 -1.5502
7 11 14 -55.3992 -1.0181
7 11 15 -10.7230 0.1120
7 11 16 0.9189 -1.4323
7 11 17 51.9054 -1.5182
7 11 18 59.3834 -1.8383
7 11 19 -37.1373 0.0525
7 11 20 47.7732 0.5829
7 11 21 -12.3426 -0.8934
7 11 22 -45.2023 -1.5441
7 11 23 -1.0542 -0.3939
7 11 24 -40.0115 2.0519
7 11 25 30.8037 0.3416
7 11 26 0.4925 1.8148
7 11 27 -15.3158 -0.0274
7 11 28 2.6373 -0.1693
7 11 29 -17.8033 1.0286
7 11 30 -16.0545 -4.6634
7 13 1 -47.7017 7.2673
7 13 2 -38.3901 -2.9155
7 13 3 -81.0806 -1.4992
7 13 4 -32.5576 -0.2200
7 13 5 10.9722 6.0701
7 13 6 -24.6000 0.4749
7 13 7 64.5343 -3.2873
7 13 8 63.4366 -2.2014
7 13 9 41.0512 3.1617
7 13 10 -0.2549 2.6890
7 13 11 -47.5613 -3.7115
7 13 12 17.1740 -3.0664
7 13 13 3.3675 -0.1716
7 13 14 -8.6605 2.9531
7 13 15 5.4422 -0.4344
7 13 16 -16.3256 -3.1542
7 13 17 -40.4996 -1.4758
7 13 18 2.2164 3.2690
7 13 19 -42.6897 0.0018
7 13 20 41.0806 -3.1457
7 13 21 -22.6704 -1.4894
7 13 22 -4.0576 2.2259
7 13 23 48.4359 -0.4899
7 13 24 -12.3460 -1.9003
7 13 25 -3.8193 -1.2170
7 13 26 4.1942 1.6744
7 13 27 -19.3114 0.8215
7 13 28 7.9216 -1.1757
7 13 29 -12.5647 1.8776
7 13 30 8.5367 -0.1272
7 15 1 -78.7189 -10.3188
7 15 2 39.3884 -1.3257
7 15 3 -176.7173 6.7631
7 15 4 12.7508 -0.3547
7 15 5 2.2356 0.8032
7 15 6 -103.2541 -0.2645
7 15 7 12.0055 0.9112
7 15 8 -64.5725 -1.9844
7 15 9 75.3277 2.2612
7 15 10 59.7333 0.0741
7 15 11 -58.4654 -0.4016
7 15 12 56.3477 -0.0866
7 15 13 -6.8763 0.6357
7 15 14 56.4473 3.4266
7 15 15 57.1164 0.3768
7 15 16 -50.4358 2.1496
7 15 17 3.4056 -0.7572
7 15 18 -28.7893 2.9858
7 15 19 -23.9860 1.0565
7 15 20 -18.1875 -0.0153
7 15 21 -35.7221 -0.9533
7 15 22 -5.6469 0.6187
7 15 23 22.2104 -0.0477
7 15 24 -19.0803 -1.0884
7 15 25 33.7240 -1.6496
7 15 26 0.5827 -0.5345
7 15 27 6.9169 0.2491
7 15 28 2.6518 -1.3152
7 15 29 -30.9556 2.0532
7 17 1 -77.9489 -10.3119
7 17 2 -3.3145 2.6499
7 17 3 -106.1771 4.1073
7 17 4 18.4463 1.8375
7 17 5 3.4694 -2.8490
7 17 6 27.1590 -0.3638
7 17 7 74.4708 2.1511
7 17 8 -29.1959 2.4700
7 17 9 23.2395 0.9331
7 17 10 26.5211 -2.5878
7 17 11 -18.9195 1.1501
7 17 12 -25.8586 1.6082
7 17 13 -8.6852 1.4451
7 17 14 23.5880 -2.0527
7 17 15 -11.2217 -1.0619
7 17 16 -38.3879 1.8619
7 17 17 -4.7465 0.0060
7 17 18 -10.5804 -2.6641
7 17 19 -65.7021 0.3162
7 17 20 15.4837 0.7349
7 17 21 -15.2308 0.5224
7 17 22 -22.7767 -2.5170
7 17 23 31.4269 1.4507
7 17 24 -0.8341 0.4051
7 17 25 20.8414 -1.0362
7 17 26 -8.6315 1.4904
7 17 27 -11.3079 -0.5218
7 17 28 29.0912 3.5491
7 19 1 -65.5292 4.5046
7 19 2 -23.0147 1.6499
7 19 4 21.0488 -1.3596
7 19 5 -7.3667 -3.6995
7 19 6 -77.4335 0.4310
7 19 7 24.2952 -1.5784
7 19 8 -40.4073 1.6566
7 19 9 20.5916 -0.0259
7 19 10 -15.8817 -0.5987
7 19 11 25.9191 -0.4094
7 19 12 87.9462 0.4869
7 19 13 17.6871 1.4712
7 19 14 52.4995 -1.5998
7 19 15 60.4302 -0.1879
7 19 16 -7.7857 -0.2139
7 19 17 28.6352 1.6147
7 19 18 -80.9336 -2.7528
7 19 19 -53.3040 -0.2263
7 19 20 1.8406 0.9341
7 19 21 -48.1460 2.4634
7 19 22 10.9215 -1.8245
7 19 23 19.1574 0.0775
7 19 24 7.8881 0.1191
7 19 25 40.8686 -0.8392
7 19 26 3.7326 1.0398
7 19 27 -6.2600 -1.3456
7 21 1 4.9535 9.6483
7 21 2 -15.6378 -0.8968
7 21 3 -50.9328 -5.7826
7 21 4 77.8520 -0.5942
7 21 5 49.1663 0.8352
7 21 6 68.5587 0.9640
7 21 7 13.5098 -1.6861
7 21 8 -3.4066 -0.3490
7 21 9 14.6493 -0.2698
7 21 10 -86.1881 1.7736
7 21 11 -65.8088 -0.7424
7 21 12 -0.2338 -1.6857
7 21 13 -14.4608 -0.4667
7 21 14 14.2829 -0.7043
7 21 15 18.2061 0.3650
7 21 16 14.5130 -3.1930
7 21 17 25.2105 -0.4540
7 21 18 -38.5535 -0.1385
7 21 19 -12.8709 -0.0089
7 21 20 -1.4909 -1.6424
7 21 21 -9.3585 -0.0022
7 21 22 30.6002 -0.5101
7 21 23 14.8067 1.1881
7 21 24 -10.7245 0.0382
7 21 25 -3.2973 0.0162
7 23 1 9.6839 1.1736
7 23 2 -15.6759 -3.7104
7 23 3 -36.4115 -0.1018
7 23 4 -19.0301 1.7773
7 23 5 29.3931 4.0720
7 23 6 -25.6827 -0.1953
7 23 7 21.1952 0.5080
7 23 8 -1.0576 -1.0004
7 23 9 -1.6246 1.0419
7 23 10 13.9719 1.3716
7 23 11 -38.7034 0.3932
7 23 12 55.0628 -0.2943
7 23 13 -6.3979 -2.3331
7 23 14 52.3026 1.0806
7 23 15 50.5340 0.5895
7 23 16 -20.5095 -0.0129
7 23 17 -0.4682 -2.1947
7 23 18 -43.1259 1.2169
7 23 19 -37.4000 0.0691
7 23 20 7.4727 0.0407
7 23 21 -11.8712 -1.2128
7 23 22 -6.0496 0.8900
7 23 23 21.7812 -0.3217
7 23 24 10.9949 -3.2109
7 25 1 -57.1951 -6.4321
7 25 2 28.7406 0.0190
7 25 3 -11.3864 4.6456
7 25 4 63.1527 0.9669
7 25 5 30.2253 0.6675
7 25 6 46.9936 -0.9064
7 25 7 62.4360 1.3745
7 25 8 -27.7592 -0.6982
7 25 9 -32.6711 0.9706
7 25 10 -16.1457 -0.6315
7 25 11 -51.5061 0.6990
7 25 12 -18.7974 1.4370
7 25 13 -13.4892 -0.5513
7 25 14 0.5483 2.4223
7 25 15 32.5629 0.0819
7 25 16 -9.0578 3.0328
7 25 17 17.6087 -0.3461
7 25 18 -6.1402 1.9382
7 25 19 -12.6323 -0.2447
7 25 20 11.4215 0.1750
7 25 21 0.3794 -2.9688
7 25 22 3.5879 -0.0548
7 27 1 -25.1451 -3.4744
7 27 2 -30.5796 3.2018
7 27 3 -54.5338 2.2645
7 27 4 -12.7097 -0.8105
7 27 5 38.8746 -2.2611
7 27 6 -41.3690 -0.4832
7 27 7 41.2068 1.7259
7 27 8 17.1851 0.3954
7 27 9 -3.2605 -0.8251
7 27 10 21.8402 -1.0255
7 27 11 -65.5272 0.3900
7 27 12 39.6694 1.4378
7 27 13 -7.7732 -0.0964
7 27 14 0.1167 2.1002
7 27 15 17.3960 -0.7423
7 27 16 -5.1557 2.0434
7 27 17 18.1030 0.0003
7 27 18 -21.6323 -1.4777
7 27 19 -17.5111 -0.6326
7 27 20 -3.1750 -0.3098
7 29 1 -37.3653 4.7366
7 29 2 2.0458 0.1190
7 29 3 -67.1944 -2.4142
7 29 4 29.5254 -1.4219
7 29 5 7.7836 -1.1848
7 29 6 2.6267 -0.9871
7 29 7 40.0179 0.2382
7 29 8 30.2089 0.2697
7 29 9 -5.7989 -1.5337
7 29 10 15.5949 -0.3627
7 29 11 -37.3734 -0.7198
7 29 12 -14.3368 1.0361
7 29 13 -23.7219 1.6801
7 29 14 -13.3990 -1.5885
7 29 15 17.3586 0.0689
7 29 16 0.9864 0.2894
7 29 17 -2.6988 2.5005
7 31 1 -30.1298 5.3077
7 31 2 -26.1420 -1.5088
7 31 3 -43.5112 -4.7448
7 31 4 -38.2083 -1.2572
7 31 5 11.9038 2.5017
7 31 6 -15.7575 0.3267
7 31 7 47.9452 -1.9250
7 31 8 -7.8616 -1.3892
7 31 9 13.5000 -0.7677
7 31 10 27.9771 1.0796
7 31 11 -36.9417 -1.3839
7 31 12 -4.5933 -0.5294
7 31 13 -21.6367 0.5192
7 31 14 -2.6672 -0.5850
7 33 1 -15.5656 -3.4947
7 33 2 -9.1127 0.2273
7 33 3 -34.5441 1.0873
7 33 4 -4.5275 0.5073
7 33 5 -16.8441 2.9798
7 33 6 -1.1279 -1.4162
7 33 7 24.6418 1.7764
7 33 8 13.8711 -2.6770
7 33 9 8.5689 0.2008
7 33 10 32.6525 1.8183
8 0 0 -137.8229 4.6372
8 0 2 -445.5467 1.5262
8 0 4 195.2200 -2.6932
8 0 6 290.6724 0.1058
8 0 10 -102.3100 1.5700
8 0 12 -98.3655 0.4877
8 0 14 -248.9378 0.5362
8 0 16 -60.6213 1.9436
8 0 18 -8.4804 -0.9977
8 0 20 121.0433 1.0572
8 0 22 67.1135 -1.7943
8 0 24 28.9747 -0.8453
8 0 26 -93.3550 -2.4023
8 0 28 -15.4842 -1.0801
8 0 30 16.1128 -1.2077
8 2 0 -69.4016 -0.9692
8 2 1 -104.3684 -4.2597
8 2 2 97.0499 -2.1018
8 2 3 -33.3904 -7.0521
8 2 4 -90.6279 4.3085
8 2 5 -14.6344 3.3940
8 2 6 99.3989 -1.7409
8 2 7 -93.8975 1.6754
8 2 8 5.3287 -0.4360
8 2 9 92.3930 2.3379
8 2 10 61.1812 -2.0412
8 2 11 -2.9410 -2.8315
8 2 12 80.2683 -1.4012
8 2 13 89.4446 -0.9008
8 2 14 -0.5571 -3.2040
8 2 15 -75.4845 -4.2362
8 2 16 20.6780 0.1649
8 2 17 28.6310 2.7705
8 2 18 8.8326 -2.1133
8 2 19 -20.1862 -1.4920
8 2 20 9.5690 1.2124
8 2 21 27.4322 5.3005
8 2 22 40.8858 -0.3410
8 2 23 -3.4370 -2.4083
8 2 24 31.3616 0.9002
8 2 25 -27.7108 2.3037
8 2 26 -25.8783 0.7855
8 2 27 11.7316 -3.3878
8 2 28 -55.3408 1.3393
8 2 29 -6.7803 3.8873
8 2 30 15.2417 0.6918
8 2 31 23.0800 -0.5252
8 4 0 -126.1945 10.2639
8 4 1 -78.3730 -12.6969
8 4 2 -128.1305 -3.2141
8 4 3 160.0192 7.5679
8 4 4 -69.7646 -0.9774
8 4 5 -59.4186 4.9573
8 4 6 200.8131 -1.2347
8 4 7 -4.6346 2.4553
8 4 8 13.1710 -2.1089
8 4 9 -20.0816 2.9460
8 4 10 -128.9633 -0.8445
8 4 11 89.4422 0.5087
8 4 12 -101.6785 -0.4937
8 4 13 43.2150 -1.9836
8 4 14 -39.8054 0.4769
8 4 15 -20.0549 1.1209
8 4 16 -47.0087 0.7779
8 4 17 -6.7682 0.6327
8 4 18 1.5576 0.1871
8 4 19 41.3761 2.7529
8 4 20 35.5354 1.8473
8 4 21 -3.6368 0.3279
8 4 22 52.4626 -0.7434
8 4 23 -25.9614 1.8277
8 4 24 38.7289 -0.3600
8 4 25 -13.0789 -1.6703
8 4 26 -71.2026 -0.1781
8 4 27 -18.3651 -0.2953
8 4 28 -39.8374 0.6102
8 4 29 11.8206 -0.9941
8 4 30 27.5086 -0.6643
8 4 31 24.7831 0.6060
8 6 0 38.0098 7.8134
8 6 1 -142.8956 -13.4091
8 6 3 54.1737 -2.2577
8 6 4 13.6640 -0.6378
8 6 5 92.2311 2.0228
8 6 6 88.1475 -2.0471
8 6 7 74.3295 -4.7471
8 6 9 -52.0940 -0.4978
8 6 10 -125.3418 -1.0492
8 6 11 96.0386 -7.8844
8 6 12 101.1978 -0.0374
8 6 13 -113.3289 -3.5620
8 6 14 -4.3585 0.1603
8 6 15 -42.5486 -1.2544
8 6 16 14.9971 -1.2173
8 6 17 -3.7978 0.7365
8 6 18 -34.1725 1.6628
8 6 19 67.1324 3.8847
8 6 20 -6.6351 -1.1179
8 6 21 -31.4606 2.7153
8 6 22 -5.9370 0.9255
8 6 23 -16.9879 3.5785
8 6 24 47.3829 -0.8102
8 6 25 20.4983 0.3775
8 6 26 -32.9228 2.0148
8 6 27 -9.5109 -0.7719
8 6 28 -8.0105 0.4697
8 6 29 6.2150 -2.6879
8 6 30 -12.2055 0.3606
8 6 31 17.5071 -0.6228
8 8 0 -51.6877 -4.2941
8 8 1 -14.6422 -2.2826
8 8 2 -183.7388 1.0859
8 8 3 48.5213 -7.8568
8 8 4 72.7795 0.7488
8 8 5 1.8338 1.0097
8 8 6 83.6324 1.3988
8 8 7 -70.3436 -1.8776
8 8 8 16.9434 0.3863
8 8 9 -13.1448 1.5609
8 8 10 -50.0869 1.5331
8 8 11 0.9893 -0.5593
8 8 12 -25.4996 1.7698
8 8 13 64.1097 1.8259
8 8 14 65.3803 0.7123
8 8 15 -3.7541 -0.1942
8 8 16 4.1589 1.2543
8 8 17 16.8285 -0.2139
8 8 18 38.2070 -0.8877
8 8 19 46.4457 -1.0464
8 8 20 -35.2807 -0.8700
8 8 21 -15.3922 -1.8080
8 8 22 -50.2152 -1.6408
8 8 23 -19.8888 -1.3125
8 8 24 -7.7049 -0.7980
8 8 25 -33.2113 -0.0215
8 8 26 -32.5759 -1.2283
8 8 27 -18.8644 -0.7123
8 8 28 -0.9868 -0.2382
8 8 29 6.6912 -0.2201
8 8 30 18.7349 -0.1127
8 8 31 20.1627 -0.2030
8 10 0 -125.6703 -10.1366
8 10 1 -37.1963 7.0320
8 10 2 66.7584 2.4365
8 10 3 -56.4759 4.2186
8 10 4 33.5889 1.7074
8 10 5 148.0030 -0.1515
8 10 6 40.8924 1.4727
8 10 7 -46.5364 -0.7614
8 10 8 -5.9609 2.2371
8 10 9 102.1348 0.4783
8 10 10 -125.6520 3.3030
8 10 11 -13.4953 0.2521
8 10 12 -24.2760 0.6645
8 10 13 43.7675 1.4674
8 10 14 51.1433 1.6752
8 10 15 -64.5877 -1.3371
8 10 16 10.6003 1.4121
8 10 17 -12.8299 -1.0020
8 10 18 0.8407 -2.7512
8 10 19 -0.4696 -1.6139
8 10 20 -30.7318 -1.2179
8 10 21 -1.3244 -1.7097
8 10 22 5.7814 -2.1966
8 10 23 8.0349 -0.6321
8 10 24 -6.4128 -0.8781
8 10 25 -3.0467 0.1341
8 10 26 2.8229 -2.2342
8 10 27 18.8793 1.2485
8 10 28 -8.6789 1.0743
8 10 29 -16.9871 1.1218
8 10 30 6.6464 -2.5132
8 12 0 13.5487 -0.9698
8 12 1 -94.7205 6.5787
8 12 2 4.1696 0.4546
8 12 3 20.9510 9.5574
8 12 4 55.5370 0.5408
8 12 5 50.3577 0.0456
8 12 6 -36.6403 -0.1170
8 12 7 -28.0569 1.9731
8 12 8 -117.1925 1.0982
8 12 9 -114.9588 3.6317
8 12 10 11.5148 1.0707
8 12 11 -74.2283 -0.7336
8 12 12 -26.4885 0.0491
8 12 13 18.8571 3.5312
8 12 14 18.4020 0.5557
8 12 15 24.7299 -2.7038
8 12 16 25.4613 -1.0987
8 12 17 1.7116 1.7295
8 12 18 15.2435 -1.1760
8 12 19 27.3372 -3.0411
8 12 20 -5.4567 -0.1104
8 12 21 -2.1637 0.9312
8 12 22 -46.5558 0.5497
8 12 23 1.8795 -1.0187
8 12 24 -12.5354 -0.0661
8 12 25 -33.2221 0.4739
8 12 26 12.7866 1.3172
8 12 27 -8.8888 -0.5595
8 12 28 32.9512 -0.2179
8 12 29 1.0259 2.5468
8 14 0 -37.8728 6.9571
8 14 1 -91.3537 -2.7638
8 14 2 -4.0030 -2.3494
8 14 3 33.2031 0.8663
8 14 4 -21.8450 -3.1103
8 14 5 45.4055 0.2497
8 14 6 33.4969 -1.0201
8 14 7 66.4501 0.9219
8 14 8 12.0996 -2.4989
8 14 9 27.1423 1.0816
8 14 10 17.9943 -0.0327
8 14 11 55.4926 0.6533
8 14 12 -28.4988 -0.3616
8 14 13 -47.0720 -0.0217
8 14 14 -21.1117 -0.1873
8 14 15 25.0658 -0.4339
8 14 16 15.3316 -1.3038
8 14 17 -46.8012 -0.4340
8 14 18 -2.0740 1.2585
8 14 19 -34.0063 -0.4290
8 14 20 27.5083 0.6758
8 14 21 -22.0129 -0.5907
8 14 22 18.9878 1.0245
8 14 23 13.6336 -0.5701
8 14 24 22.9623 2.0071
8 14 25 35.3896 -0.9908
8 14 26 -7.5769 2.1157
8 14 27 -6.0892 0.3946
8 14 28 -17.2050 -1.2909
8 14 29 -0.2082 2.0152
8 16 0 -44.1724 5.0938
8 16 1 -28.5869 -6.4743
8 16 2 -72.6488 -1.6412
8 16 3 -29.5366 -6.0114
8 16 4 137.1450 -1.7903
8 16 5 24.1902 -0.9123
8 16 6 51.9249 -2.1610
8 16 7 -10.6700 1.3390
8 16 8 -75.1861 -3.0829
8 16 9 20.5894 -2.2423
8 16 10 34.2474 -2.1317
8 16 11 -77.4061 1.5480
8 16 12 -2.4870 -1.1131
8 16 13 -28.1364 -3.5733
8 16 14 32.2057 -0.9641
8 16 15 55.7714 2.5941
8 16 16 -44.7169 -0.6516
8 16 17 0.8709 -3.7694
8 16 18 -4.5225 1.2458
8 16 19 -40.2087 4.2464
8 16 20 18.7187 0.5138
8 16 21 -25.0716 -3.3273
8 16 22 27.6289 0.5637
8 16 23 61.3153 1.7154
8 16 24 -36.7850 2.4279
8 16 25 30.3960 -2.7164
8 16 26 -7.0917 0.7423
8 16 27 -2.9497 1.4366
8 16 28 19.5210 0.5651
8 18 0 -29.2587 -3.5004
8 18 1 -11.1172 2.3360
8 18 2 6.9262 0.2007
8 18 3 -25.4287 -3.5381
8 18 4 9.8291 1.8025
8 18 5 2.0551 0.6520
8 18 6 37.3152 -1.5763
8 18 7 5.1527 -0.2637
8 18 8 -20.9548 0.0546
8 18 9 47.5869 0.8750
8 18 10 13.8321 -1.6839
8 18 11 -19.8536 -1.0519
8 18 12 37.5783 0.1784
8 18 13 13.0227 -0.1073
8 18 14 23.4248 -1.1732
8 18 15 -12.1854 -0.3183
8 18 16 -42.7937 1.1549
8 18 17 -27.7609 -0.3802
8 18 18 -44.6481 -0.7208
8 18 19 -32.0901 0.7398
8 18 20 50.3768 0.2992
8 18 21 0.9379 0.0511
8 18 22 66.7638 -0.4281
8 18 23 12.4463 0.0239
8 18 24 -14.2465 -0.1072
8 18 25 17.5078 -1.2148
8 18 26 -29.7332 0.6141
8 18 27 1.3496 2.7087
8 20 0 -61.2212 -6.6770
8 20 1 -44.8266 7.7665
8 20 2 -26.5631 3.3523
8 20 3 -33.6188 1.9768
8 20 4 38.7826 0.9142
8 20 5 50.3401 0.0106
8 20 6 24.7770 1.0898
8 20 7 63.3555 -1.5169
8 20 8 -52.2977 2.6171
8 20 9 21.3466 2.1473
8 20 10 33.5641 -0.2268
8 20 11 -3.3322 -2.6421
8 20 12 42.8213 -0.2068
8 20 13 -12.6338 2.9360
8 20 14 2.8890 0.3681
8 20 15 32.3220 -3.5399
8 20 16 -61.2272 0.6648
8 20 17 -48.8006 2.6657
8 20 18 -26.9980 -0.3797
8 20 19 -47.3514 -2.5067
8 20 20 36.9683 0.1013
8 20 21 15.6863 2.2155
8 20 22 25.5646 -0.9765
8 20 23 25.0932 -0.6376
8 20 24 -2.8619 -0.9603
8 20 25 22.7657 4.8046
8 20 26 -14.8173 -1.4928
8 22 0 -2.9999 -0.5721
8 22 1 31.7612 0.0058
8 22 2 33.1676 0.9127
8 22 3 -0.0077 3.9176
8 22 4 18.3202 -0.3183
8 22 5 -39.2728 -2.1886
8 22 6 -2.2497 1.7931
8 22 7 10.7106 1.7722
8 22 8 -31.2607 2.1156
8 22 9 -43.5774 -1.5090
8 22 10 7.1412 2.0274
8 22 11 5.7641 0.7049
8 22 12 53.0410 1.0470
8 22 13 7.8303 1.6419
8 22 14 37.7385 1.7197
8 22 15 24.1608 -0.4498
8 22 16 -15.1218 -0.1078
8 22 17 -28.9876 1.8671
8 22 18 -33.9141 0.2824
8 22 19 -6.2710 -1.2800
8 22 20 21.4702 -0.7610
8 22 21 -13.6594 2.1021
8 22 22 9.6533 -1.2247
8 22 23 12.9376 -1.3511
8 22 24 -17.9806 -3.0746
8 24 0 0.9908 6.3479
8 24 1 21.9268 -7.4489
8 24 2 -41.3266 -2.0621
8 24 3 8.1369 -1.4665
8 24 4 34.2800 -0.7014
8 24 5 21.3423 -2.2530
8 24 6 -27.0942 0.2024
8 24 7 6.9012 0.8088
8 24 8 -4.9287 -0.0418
8 24 9 11.6696 -3.2320
8 24 10 12.5940 0.2349
8 24 11 -13.2948 3.0220
8 24 12 -3.4413 0.9147
8 24 13 42.6621 -0.6728
8 24 14 -25.4276 0.5151
8 24 15 15.1031 2.5378
8 24 16 -21.8019 -0.8779
8 24 17 -24.6672 -0.6206
8 24 18 -7.1488 0.0683
8 24 19 -22.2518 -0.8603
8 24 20 25.6873 -0.4687
8 24 21 20.6374 -2.5312
8 24 22 20.3046 0.2930
8 26 0 17.9742 3.6071
8 26 1 14.1167 -3.9058
8 26 2 56.5074 -2.5047
8 26 3 -0.7967 -3.8723
8 26 4 -31.0895 -0.0103
8 26 5 -20.8187 0.6649
8 26 6 -1.7006 -1.6025
8 26 7 2.8558 -1.9196
8 26 8 -23.3955 -1.0734
8 26 9 -10.1389 -0.4215
8 26 10 9.2646 0.0244
8 26 11 -17.4671 0.8997
8 26 12 -9.7534 -0.0949
8 26 13 22.6244 -1.7077
8 26 14 42.3490 -0.6060
8 26 15 -1.1910 1.8176
8 26 16 5.9228 -0.8371
8 26 17 -1.5025 -1.2456
8 26 18 6.1960 -0.2577
8 26 19 -10.5098 1.8288
8 26 20 -22.6109 0.1224
8 28 0 -4.7067 -3.8453
8 28 1 -1.8239 3.2416
8 28 2 -23.0297 -1.1166
8 28 3 8.7130 1.7639
8 28 4 -6.8270 -1.2266
8 28 5 18.5707 2.2943
8 28 6 16.9029 -1.7491
8 28 7 6.3153 -1.4898
8 28 8 15.2450 -0.7045
8 28 9 -13.3579 3.2598
8 28 10 4.4727 0.3386
8 28 11 -9.4303 -0.5915
8 28 12 -21.8958 -0.8330
8 28 13 8.5795 0.8209
8 28 14 -10.7497 -0.1613
8 28 15 -14.8257 1.4956
8 28 16 15.6882 -0.9073
8 28 17 -1.1010 0.0434
8 28 18 5.1829 -1.2136
8 30 0 51.2943 -3.8789
8 30 1 -2.8725 4.6952
8 30 2 14.5877 0.7493
8 30 3 -2.2028 3.0516
8 30 4 -6.2614 -0.8734
8 30 5 13.8971 0.7795
8 30 6 -20.3900 -0.3318
8 30 7 0.8692 -0.9453
8 30 8 -7.2485 0.9242
8 30 9 13.9709 1.0882
8 30 10 -20.6616 -0.2891
8 30 11 7.9790 -2.0295
8 30 12 8.4479 0.7811
8 30 13 -8.6942 0.6302
8 30 14 10.0554 -0.3497
8 30 15 -3.7859 -2.7775
8 32 0 -20.2042 -0.1208
8 32 1 -7.7794 -0.0549
8 32 2 -18.6003 -1.3224
8 32 3 21.1657 0.8690
8 32 4 -16.6081 -0.4458
8 32 5 -0.5669 -0.6078
8 32 6 20.0898 0.9581
8 32 7 -16.5786 2.2833
8 32 8 -11.7042 0.9589
8 32 9 -30.2771 0.1406
8 32 10 7.4996 -0.2898
8 32 11 -1.8032 0.9591
8 34 0 6.9769 3.5931
8 34 1 -28.4474 -5.8869
8 34 2 11.1183 -1.8967
8 34 3 14.3914 -4.1627
8 34 4 17.1329 2.4089
9 1 1 -110.7959 -22.6532
9 1 2 276.3179 -11.7327
9 1 3 18.1994 13.1711
9 1 4 -113.7440 1.8856
9 1 5 25.6781 -12.6649
9 1 6 -134.2948 -3.9055
9 1 7 199.7837 3.7081
9 1 8 -166.0099 0.7451
9 1 9 -73.6762 -1.5897
9 1 10 69.8358 0.1766
9 1 11 -55.6739 -1.1580
9 1 12 113.3802 0.4069
9 1 13 -32.6009 1.3460
9 1 14 -44.9245 -0.0455
9 1 15 11.3990 0.1161
9 1 16 -64.8260 2.1584
9 1 17 0.4276 2.7455
9 1 18 130.8768 0.7241
9 1 19 -4.7043 0.9657
9 1 20 40.2600 2.0011
9 1 21 -2.2850 2.9503
9 1 22 -11.7816 -0.4046
9 1 23 17.5350 -1.2499
9 1 24 -43.1819 1.3286
9 1 25 -2.1101 -0.8243
9 1 26 -35.0397 -0.9928
9 1 27 -11.5954 -1.4372
9 1 28 17.8613 -0.2153
9 1 29 -13.5814 0.8596
9 1 30 22.0969 -2.7619
9 1 31 -8.6253 0.4355
9 3 1 -82.0081 -17.3057
9 3 2 195.2023 -6.1081
9 3 3 -89.9215 3.0136
9 3 4 -46.5058 6.3493
9 3 5 6.8518 2.8543
9 3 7 -85.3293 3.7894
9 3 8 9.4688 3.5687
9 3 9 -67.5072 0.9193
9 3 10 24.6356 0.6461
9 3 11 -22.8356 -0.5500
9 3 12 96.4750 -2.0502
9 3 13 -5.2768 -0.6057
9 3 14 -121.4759 -0.3657
9 3 15 34.2876 -2.6526
9 3 16 -20.2932 -2.2273
9 3 17 17.3443 -1.7784
9 3 18 54.9173 -0.1865
9 3 19 -22.1149 -0.9793
9 3 20 26.1554 -1.2517
9 3 21 -18.4448 -0.8030
9 3 22 -10.6302 -0.5242
9 3 23 4.1436 1.3347
9 3 24 -6.8853 1.8979
9 3 25 12.5205 0.3892
9 3 26 -9.2357 1.5864
9 3 27 23.5610 1.0838
9 3 28 5.0552 2.6268
9 3 29 12.9855 1.2431
9 3 30 4.5948 0.6910
9 3 31 19.7351 0.9294
9 5 1 -172.7188 1.1383
9 5 2 272.3763 4.3115
9 5 3 -195.5979 2.5840
9 5 4 129.1330 -0.3284
9 5 5 135.3246 2.6920
9 5 6 -212.9036 1.3207
9 5 7 165.3199 1.5164
9 5 8 -94.7426 -4.4000
9 5 9 127.7812 -1.8649
9 5 10 -29.3310 -1.5083
9 5 11 -74.8567 -0.1379
9 5 12 70.5836 -1.9212
9 5 13 -28.1657 -1.6445
9 5 14 -49.0765 1.4877
9 5 15 17.6145 -1.6144
9 5 16 26.6045 -0.3581
9 5 17 38.6655 0.5143
9 5 18 35.7580 0.1979
9 5 19 7.0789 -1.7607
9 5 20 16.9408 -2.3655
9 5 21 -3.0762 0.2628
9 5 22 -23.6531 -0.7638
9 5 23 -9.5175 0.4080
9 5 24 -72.5522 -3.2148
9 5 25 9.4665 1.5256
9 5 26 -23.0838 0.7804
9 5 27 14.2005 -0.1787
9 5 28 23.1651 -0.0543
9 5 29 -9.3522 0.9808
9 5 30 37.2995 0.8238
9 5 31 -7.6328 0.3124
9 7 1 -32.1039 12.8440
9 7 2 -37.3164 8.2382
9 7 3 -24.4959 0.1851
9 7 4 -47.6007 0.3331
9 7 5 64.9243 -0.2267
9 7 6 -28.0533 -0.5656
9 7 7 -46.1978 -2.0878
9 7 8 3.1900 -4.7317
9 7 9 -17.7329 0.3202
9 7 10 84.7217 -1.8686
9 7 11 -21.1100 -0.7319
9 7 12 51.8724 -0.4802
9 7 13 -9.6792 0.6752
9 7 14 43.2744 3.0018
9 7 15 64.6954 2.0996
9 7 16 -67.3787 0.3468
9 7 17 -2.9313 0.1999
9 7 18 -20.3979 1.1890
9 7 19 49.2255 1.2978
9 7 20 -6.2640 -1.3502
9 7 21 -22.2205 -1.0013
9 7 22 22.1116 -0.1795
9 7 23 -3.7589 1.4288
9 7 24 -15.7349 -1.7293
9 7 25 2.4736 -1.2098
9 7 26 -1.1053 0.4753
9 7 27 19.7567 1.2119
9 7 28 18.5145 -0.0381
9 7 29 8.2153 -0.0865
9 7 30 -2.1039 1.7725
9 9 2 -22.4714 -1.8922
9 9 3 26.4932 -0.5653
9 9 4 1.9094 2.3595
9 9 5 35.8136 -2.9480
9 9 6 -57.1738 -4.2632
9 9 7 80.0875 -2.7152
9 9 8 -97.8236 -0.2096
9 9 9 29.5384 1.4611
9 9 10 31.0870 -2.7281
9 9 11 1.5276 -1.8490
9 9 12 -16.6650 2.1385
9 9 13 -14.5924 3.1135
9 9 14 9.3618 0.0650
9 9 15 15.6089 1.4424
9 9 16 13.7706 1.1073
9 9 17 9.9955 0.9473
9 9 18 13.2381 -0.3994
9 9 19 -17.7177 2.0840
9 9 20 -4.2009 0.4703
9 9 21 -12.9459 -0.5683
9 9 22 -20.1042 -1.0988
9 9 23 -23.0843 1.0381
9 9 24 -42.5772 0.6734
9 9 25 17.7837 -2.0110
9 9 26 -23.3594 -0.3393
9 9 27 23.1510 1.5115
9 9 28 33.1199 0.1947
9 9 29 -7.7471 -1.7741
9 9 30 4.5342 -1.1287
9 11 1 17.7843 -8.5194
9 11 2 -113.1607 -0.2249
9 11 3 -19.3281 4.3568
9 11 4 42.2032 1.5241
9 11 5 67.6407 -1.6419
9 11 6 56.1091 -1.5259
9 11 7 -32.1111 2.4970
9 11 8 17.3159 1.1941
9 11 9 -11.8464 -0.2337
9 11 10 4.1425 0.8812
9 11 11 -39.8987 0.8746
9 11 12 40.8746 1.5030
9 11 13 32.3838 0.7142
9 11 14 -79.3740 0.1867
9 11 15 22.2177 -2.6022
9 11 16 17.1392 0.4571
9 11 17 -12.6278 0.2961
9 11 18 -51.4867 -0.3771
9 11 19 -20.7086 -1.8944
9 11 20 -6.9183 0.2680
9 11 21 45.5246 1.2056
9 11 22 8.2523 -0.0560
9 11 23 -3.1582 -1.2612
9 11 24 -8.2684 1.7302
9 11 25 0.7924 1.9828
9 11 26 17.5597 0.9014
9 11 27 -25.3894 -0.2161
9 11 28 39.3995 1.2572
9 11 29 -2.7093 0.9378
9 13 1 -55.3570 -6.0559
9 13 2 -52.4683 1.1861
9 13 3 -86.5864 0.0698
9 13 4 24.7484 -2.0710
9 13 5 83.0004 -0.6649
9 13 6 24.9697 0.4570
9 13 7 44.1011 2.9762
9 13 8 -56.6708 0.0402
9 13 9 -0.0837 -2.1548
9 13 10 12.2360 1.4225
9 13 11 11.2847 2.1086
9 13 12 61.8770 -0.6509
9 13 13 53.6376 -2.7735
9 13 14 -43.8868 -0.2448
9 13 15 71.4896 -2.9995
9 13 16 26.1952 -0.6622
9 13 17 -46.9368 -0.3609
9 13 18 -43.5355 -0.2695
9 13 19 -54.7485 -3.0145
9 13 20 14.9891 -0.8415
9 13 21 -5.2861 1.4272
9 13 22 10.6667 0.7648
9 13 23 39.8055 -1.7069
9 13 24 -23.1727 0.9188
9 13 25 7.3356 1.9259
9 13 26 -4.0984 -0.3277
9 13 27 20.6065 -0.4057
9 13 28 11.2026 -1.0991
9 15 1 -52.8078 5.7634
9 15 2 -108.1377 1.1319
9 15 3 -57.1922 -3.8738
9 15 4 13.5237 -1.7440
9 15 5 92.3889 -0.7881
9 15 6 45.8874 1.3744
9 15 7 39.1627 1.0111
9 15 8 -27.7987 -0.3522
9 15 9 -80.5448 -2.1209
9 15 10 24.7177 0.8650
9 15 11 -39.2357 -0.2439
9 15 12 -14.4854 -2.1543
9 15 13 25.4239 -2.4154
9 15 14 -12.3013 1.6420
9 15 15 -14.2403 -0.3578
9 15 16 0.6993 -1.3688
9 15 17 -48.1315 -0.2617
9 15 18 16.9930 0.9502
9 15 19 -18.0974 -0.1697
9 15 20 9.9015 -1.1487
9 15 21 39.9051 1.2236
9 15 22 0.2560 0.2231
9 15 23 -9.1304 -0.5950
9 15 24 -10.1274 -0.8826
9 15 25 -15.4279 0.8671
9 15 26 -6.8134 0.2123
9 15 27 -2.8394 0.9535
9 15 28 33.9779 1.7473
9 17 1 -43.4342 6.6966
9 17 2 -21.0890 -1.7027
9 17 3 -33.7209 -1.9898
9 17 4 35.3111 0.9698
9 17 5 63.0654 -1.8652
9 17 6 45.7455 0.0499
9 17 7 33.0443 0.3693
9 17 8 -78.5847 1.0475
9 17 9 -65.3110 -1.8671
9 17 10 80.8984 -1.6849
9 17 11 0.9907 1.3454
9 17 12 23.1751 -0.5374
9 17 13 37.5807 -0.1904
9 17 14 -18.4428 -0.9686
9 17 15 50.8638 2.4129
9 17 16 -40.3654 -0.9458
9 17 17 4.3823 0.2887
9 17 18 -43.0537 -0.8963
9 17 19 -57.0846 0.8542
9 17 20 6.1559 -0.7385
9 17 21 9.0069 1.1039
9 17 22 42.9328 0.0194
9 17 23 28.2927 -1.7442
9 17 24 28.6355 0.7305
9 17 25 -1.6715 -1.9769
9 17 26 -16.4144 1.9062
9 17 27 8.9037 -0.7788
9 19 1 -33.5281 -2.0184
9 19 2 -16.9012 -4.4153
9 19 3 -2.9317 -0.0165
9 19 4 92.3907 1.5346
9 19 5 35.9133 0.5398
9 19 6 -18.2396 -3.4286
9 19 7 39.8252 -1.6340
9 19 8 -46.0274 1.6084
9 19 9 -65.0297 0.6719
9 19 10 -53.1244 -2.1696
9 19 11 -33.8551 1.5655
9 19 12 -21.8694 2.4321
9 19 13 -30.9219 2.5863
9 19 14 -17.8533 -0.5122
9 19 15 -10.0716 2.3378
9 19 16 30.7787 2.3257
9 19 17 -18.1716 1.1774
9 19 18 7.8789 0.2451
9 19 19 -32.5062 1.2000
9 19 20 38.5075 1.4457
9 19 21 41.5085 -0.7780
9 19 22 12.8143 -0.6074
9 19 23 28.3509 -1.1858
9 19 24 -12.8674 0.3758
9 19 25 -9.8768 -0.3814
9 19 26 -18.5105 0.7470
9 21 1 -18.6043 -5.4750
9 21 2 -11.1450 0.7304
9 21 3 -61.8704 1.2006
9 21 4 40.6538 0.4864
9 21 5 31.2985 2.2989
9 21 6 -13.0027 -0.2763
9 21 7 25.8359 -0.7666
9 21 8 -14.7467 -0.7695
9 21 9 23.4220 2.6227
9 21 10 16.9757 0.6409
9 21 11 6.9995 -0.2426
9 21 12 58.5015 0.7584
9 21 13 8.3658 1.4110
9 21 14 -28.7763 0.2974
9 21 15 -1.5585 -1.3405
9 21 16 -34.6980 -0.5035
9 21 17 1.4552 0.7939
9 21 18 -57.4379 0.5787
9 21 19 -26.5937 -1.0774
9 21 20 4.9058 -0.9343
9 21 21 9.3215 -0.8014
9 21 22 44.5649 -0.7808
9 21 23 20.1043 0.3623
9 21 24 -17.6356 -3.1541
9 23 1 20.4430 -1.4964
9 23 2 22.4436 3.7363
9 23 3 6.7883 0.8037
9 23 4 38.5022 -1.9747
9 23 5 37.1685 0.1216
9 23 6 18.3211 1.7968
9 23 7 13.2825 1.1595
9 23 8 -60.8340 -1.8489
9 23 9 5.4053 1.1193
9 23 10 -58.5740 1.9989
9 23 11 -18.9695 -1.0369
9 23 12 -18.7744 -0.4239
9 23 13 -19.9004 -1.3253
9 23 14 -1.7986 1.5156
9 23 15 3.8286 -2.2342
9 23 16 -1.6862 -1.0496
9 23 17 7.1982 -0.5655
9 23 18 -17.1516 -0.1315
9 23 19 -3.9062 -2.1738
9 23 20 18.0037 -0.2139
9 23 21 14.9525 -0.3297
9 23 22 6.2680 0.7150
9 23 23 22.2675 1.8576
9 25 1 -48.5822 3.8326
9 25 2 -16.6317 1.2642
9 25 3 -8.4871 -0.8614
9 25 4 -23.5191 -1.0302
9 25 5 -17.8352 -2.1392
9 25 6 -7.2450 0.8914
9 25 7 52.8456 1.0005
9 25 8 -17.0904 -0.4099
9 25 9 11.8098 -1.6728
9 25 10 45.2025 0.4553
9 25 11 -1.3407 -0.1969
9 25 12 18.1970 0.5695
9 25 13 -12.1129 -1.7050
9 25 14 -3.8245 1.0738
9 25 15 7.5552 -0.5566
9 25 16 -34.4202 0.5719
9 25 17 12.6860 -1.3981
9 25 18 -29.5737 -1.7324
9 25 19 -11.3278 -0.3985
9 25 20 13.5186 0.7959
9 27 1 -30.4524 2.7779
9 27 2 -3.5291 -2.4277
9 27 3 -59.6770 -0.3002
9 27 4 20.2110 0.7755
9 27 5 13.6578 -1.3436
9 27 6 -13.8900 -0.8702
9 27 7 36.8281 -0.6089
9 27 8 -1.9832 0.8133
9 27 9 31.0455 -0.6480
9 27 10 -9.1708 -0.5697
9 27 11 -12.4365 0.4185
9 27 12 12.1596 0.6810
9 27 13 3.3240 0.5754
9 27 14 -19.8250 -0.5212
9 27 15 13.6995 1.2011
9 27 16 21.5203 -1.0725
9 27 17 18.0118 0.9011
9 27 18 -11.2292 -2.9581
9 29 1 -8.4875 -2.9169
9 29 2 5.4693 -1.3659
9 29 3 -7.6037 0.5737
9 29 4 10.1966 -0.3742
9 29 5 22.7914 1.0604
9 29 6 -35.4928 -1.3624
9 29 7 32.5202 -1.6669
9 29 8 -7.3739 1.4757
9 29 9 2.9706 -1.0563
9 29 10 19.5659 1.1392
9 29 11 -3.5190 1.1410
9 29 12 -0.8146 0.0825
9 29 13 -4.1886 1.4324
9 29 14 0.7834 0.9711
9 29 15 11.5154 2.6696
9 31 1 -20.6027 -5.0891
9 31 2 3.0629 1.4846
9 31 3 -48.9012 0.9251
9 31 4 -19.0553 0.1575
9 31 5 0.4312 1.9120
9 31 6 1.6049 -1.9812
9 31 7 13.5068 -0.2455
9 31 8 -7.6648 0.0547
9 31 9 -9.9117 0.5698
9 31 10 10.1854 0.5660
9 31 11 16.2240 -0.3760
9 31 12 3.7928 -0.0549
9 33 1 9.0623 0.1866
9 33 2 10.6957 2.6326
9 33 3 20.9860 -0.6661
9 33 4 16.8633 -2.2419
9 33 5 10.2802 1.5272
9 33 6 -1.4292 -2.9969
10 0 0 -97.1699 1.4346
10 0 2 -16.0555 0.7223
10 0 4 -18.5226 0.1112
10 0 6 7.0613 -1.4960
10 0 8 0.1925 -2.3628
10 0 10 -47.4434 -2.2103
10 0 12 -67.3099 -2.5750
10 0 14 29.4173 0.5257
10 0 16 65.8683 0.4016
10 0 18 17.6757 3.5027
10 0 20 0.9277 1.4381
10 0 22 -42.8074 3.1008
10 0 24 -19.6221 -0.2006
10 0 26 0.4899 -0.6442
10 0 28 11.3928 -3.2301
10 0 30 15.5936 -2.2489
10 2 0 -103.5348 4.4354
10 2 1 98.4808 -26.1426
10 2 2 167.2305 -0.8141
10 2 3 -20.3136 -0.0203
10 2 4 51.9255 0.6066
10 2 5 58.7172 -2.2326
10 2 6 -5.4677 -0.5917
10 2 7 -48.0333 7.0176
10 2 8 165.9938 1.8025
10 2 9 -2.1727 0.3805
10 2 10 59.2148 -0.9524
10 2 11 -48.9633 2.3144
10 2 12 48.4111 1.9065
10 2 13 142.4620 -1.7484
10 2 14 -52.5534 0.2137
10 2 15 14.4116 0.7034
10 2 16 -31.7459 -0.2475
10 2 17 20.0898 -2.2281
10 2 18 -43.3041 -0.5557
10 2 19 -41.3506 1.7618
10 2 20 41.5137 -2.9783
10 2 21 -2.5083 -3.1213
10 2 22 15.7297 -0.5168
10 2 23 -10.6027 0.9773
10 2 24 -10.6049 -1.6229
10 2 25 -13.9361 -5.0213
10 2 26 3.6705 1.9507
10 2 27 1.9389 3.0301
10 2 28 -14.0832 1.0766
10 2 29 -14.0513 -2.1705
10 2 30 23.2729 2.0687
10 4 0 -62.5815 -2.8258
10 4 1 45.3556 -7.5977
10 4 2 -61.7719 1.8485
10 4 3 -65.0324 -1.5791
10 4 4 -51.9266 1.3435
10 4 5 -10.3075 -1.1072
10 4 6 -13.3185 0.5109
10 4 7 34.2854 8.8322
10 4 8 52.1414 0.6294
10 4 9 -89.8414 1.0348
10 4 10 36.2786 0.4507
10 4 11 -16.9736 1.5950
10 4 12 -17.9274 1.0731
10 4 13 -20.9550 3.6035
10 4 14 0.1509 0.5719
10 4 15 30.6721 -1.4421
10 4 16 9.0168 0.6790
10 4 17 -22.2275 1.8195
10 4 18 2.1488 0.9833
10 4 19 -0.1796 -2.7691
10 4 20 5.5872 -0.5948
10 4 21 -27.4361 -0.7446
10 4 22 -14.8283 -0.4725
10 4 23 -12.4703 -3.3690
10 4 24 -15.4048 -1.4934
10 4 25 3.7877 -1.6961
10 4 26 11.1591 -0.4770
10 4 27 -6.9688 -2.2800
10 4 28 0.5018 0.2060
10 4 29 -11.9109 0.4329
10 4 30 12.3770 -0.7779
10 6 0 -81.5976 -4.9855
10 6 1 107.0125 14.0943
10 6 2 -19.4550 3.5347
10 6 3 -3.9313 1.8509
10 6 4 -27.8817 -0.1991
10 6 5 -47.3811 -0.1870
10 6 6 39.4980 2.7129
10 6 7 -47.5388 1.2954
10 6 8 36.6729 -1.8623
10 6 9 -120.9047 -4.6763
10 6 10 -42.5849 3.3791
10 6 11 48.0684 -2.6972
10 6 12 -23.6075 -0.8885
10 6 13 31.5829 -5.2989
10 6 14 -29.2879 2.0734
10 6 15 117.0742 -2.4932
10 6 16 66.1475 -1.4050
10 6 17 -5.6155 0.5864
10 6 18 -12.5825 0.0463
10 6 19 -9.8326 1.6103
10 6 20 -11.9597 -0.0204
10 6 21 -7.6163 3.4061
10 6 22 0.3576 -1.7678
10 6 23 -17.9181 1.2577
10 6 24 8.6915 0.1714
10 6 25 -13.9648 1.7224
10 6 26 -6.1561 -0.8280
10 6 27 -22.9061 -2.0360
10 6 28 -7.3824 1.1295
10 6 29 23.2188 1.0380
10 6 30 11.9783 -1.1665
10 8 1 54.0454 15.4750
10 8 2 -78.2955 0.2440
10 8 3 -33.3327 1.6345
10 8 4 -19.1024 -1.3759
10 8 5 3.8030 0.5284
10 8 6 66.9939 -1.5669
10 8 7 -1.2454 -0.0251
10 8 8 10.3916 -1.6643
10 8 9 -65.1463 -2.2524
10 8 10 -37.4403 0.6193
10 8 11 -10.8870 2.0022
10 8 12 -6.6918 0.2430
10 8 13 -2.1922 -4.4523
10 8 14 -4.6822 1.6592
10 8 15 34.6122 0.8608
10 8 16 46.0465 -0.0391
10 8 17 -6.4327 -0.6604
10 8 18 -5.5116 0.2316
10 8 19 -2.7671 1.3766
10 8 20 -4.5367 -1.4285
10 8 21 -1.9631 1.6627
10 8 22 -3.1105 -0.5053
10 8 23 12.9414 1.7045
10 8 24 18.6244 -1.6564
10 8 25 -22.1105 1.9285
10 8 26 2.7690 -0.6819
10 8 27 1.2846 -0.9376
10 8 28 -7.1808 1.2234
10 8 29 5.5750 1.6103
10 10 0 -137.1281 3.4118
10 10 1 -81.7921 -0.7341
10 10 2 16.7788 -2.1627
10 10 3 -26.9154 -5.4621
10 10 4 5.9706 -1.2679
10 10 5 136.1549 -0.0681
10 10 6 111.2448 -0.9348
10 10 7 -20.5573 -4.8775
10 10 8 -10.9059 -0.7914
10 10 9 14.3896 0.3731
10 10 10 -57.0918 -0.3326
10 10 11 -77.1443 -0.8561
10 10 12 -4.0490 -0.1126
10 10 13 33.7821 -1.8371
10 10 14 0.2277 0.1099
10 10 15 13.6055 1.4482
10 10 16 5.3555 -0.0885
10 10 17 2.9894 -0.2276
10 10 18 -2.3946 -1.1502
10 10 19 -26.1376 -0.2423
10 10 20 -58.8691 -0.9879
10 10 21 14.0954 1.1228
10 10 22 -1.5841 -1.1766
10 10 23 28.1226 0.3371
10 10 24 10.0116 -0.2129
10 10 25 -41.6440 1.1503
10 10 26 26.0080 -0.6699
10 10 27 -3.8449 -0.2781
10 10 28 -11.8360 0.4309
10 10 29 -10.4007 -0.1972
10 12 0 -51.0329 1.1922
10 12 1 80.8762 -13.2939
10 12 2 -16.8065 -1.4449
10 12 3 -26.3398 -2.8943
10 12 4 30.8628 -1.0111
10 12 5 -34.4896 0.2826
10 12 6 109.0185 0.6655
10 12 7 2.3425 -1.6029
10 12 8 24.7792 0.7883
10 12 9 -18.6501 1.7784
10 12 10 -37.7434 -0.2576
10 12 11 20.8121 0.1916
10 12 12 37.9314 -0.3600
10 12 13 28.8664 3.1519
10 12 14 -4.9530 -0.3828
10 12 15 -25.2455 0.3803
10 12 16 -18.9827 0.1674
10 12 17 -1.5521 -1.0807
10 12 18 -0.8406 -1.4619
10 12 19 7.5603 -0.3831
10 12 20 -13.3724 0.2463
10 12 21 20.3645 -2.0500
10 12 22 20.7066 -0.1792
10 12 23 19.8848 -1.8337
10 12 24 5.7301 2.0452
10 12 25 -15.8025 -1.3035
10 12 26 6.8290 -1.3060
10 12 27 -5.3048 0.7207
10 12 28 -12.8422 -0.1252
10 14 0 -42.0542 -1.6940
10 14 1 -56.1826 -6.4965
10 14 2 24.4045 -0.1797
10 14 3 -26.1889 4.1372
10 14 4 7.4563 1.0695
10 14 5 -1.3413 -0.2562
10 14 6 49.8955 0.3066
10 14 7 79.1053 3.0273
10 14 8 -65.3403 1.7550
10 14 9 -37.6699 2.6349
10 14 10 -28.0210 -0.8362
10 14 11 13.7756 1.6706
10 14 12 60.1225 -0.0843
10 14 13 -11.1276 3.6222
10 14 14 -35.8600 -0.7467
10 14 15 22.5941 -1.4783
10 14 16 -1.4819 0.1804
10 14 17 -60.2522 0.2054
10 14 18 -4.6790 0.9216
10 14 19 -28.8450 -2.6866
10 14 20 -19.7118 1.4825
10 14 21 36.7354 -0.6049
10 14 22 -23.6076 1.9783
10 14 23 70.1943 -3.4967
10 14 24 22.8255 1.7652
10 14 25 -22.4082 0.2665
10 14 26 -0.1013 -0.0699
10 14 27 -26.9479 -0.7657
10 16 0 29.2507 -3.1131
10 16 1 19.6181 7.9830
10 16 2 -22.2118 0.8597
10 16 3 -2.0718 4.6788
10 16 4 23.8619 0.8363
10 16 5 19.2917 0.3116
10 16 6 47.5546 0.7176
10 16 7 -0.9269 2.4552
10 16 8 -35.0214 0.0332
10 16 9 -18.9413 -0.3393
10 16 10 -25.9094 -0.3459
10 16 11 -20.7844 0.1907
10 16 12 -0.7557 -0.1983
10 16 13 31.8878 -1.4450
10 16 14 -13.3255 -0.4939
10 16 15 -29.5346 -1.3939
10 16 16 -47.7245 -0.0523
10 16 17 -22.5960 1.1229
10 16 18 -8.5762 1.6501
10 16 19 6.5453 -1.0793
10 16 20 9.0195 0.5849
10 16 21 54.1909 1.9208
10 16 22 20.5055 0.7498
10 16 23 12.8543 0.3036
10 16 24 -2.4990 1.7655
10 16 25 -38.0829 1.6513
10 16 26 11.7809 0.8646
10 18 0 3.8179 0.7673
10 18 1 -0.8896 7.8985
10 18 2 2.0101 0.6348
10 18 3 -14.7928 -0.6467
10 18 4 29.3988 -1.0864
10 18 5 33.1455 1.3657
10 18 6 -2.8481 -0.3411
10 18 7 2.0721 -0.4460
10 18 8 -77.8165 -2.1988
10 18 9 -15.6020 -3.3159
10 18 10 -10.3432 0.1914
10 18 11 -8.4324 -0.8934
10 18 12 71.9531 -0.6421
10 18 13 79.7054 -4.6068
10 18 14 -10.4773 0.7533
10 18 15 -18.9365 0.2810
10 18 16 -31.9493 0.5731
10 18 17 -46.6257 -1.1976
10 18 18 10.5537 0.4442
10 18 19 -52.9250 1.0536
10 18 20 15.7247 -0.2629
10 18 21 28.0389 1.7092
10 18 22 -11.5829 -1.4638
10 18 23 43.9393 0.6529
10 18 24 -10.0170 0.3338
10 18 25 -11.3464 3.7535
10 20 0 -28.7986 3.1147
10 20 1 34.6869 -2.8127
10 20 2 10.2069 -1.2898
10 20 3 3.8167 -5.1402
10 20 4 26.3783 -1.1475
10 20 5 17.2310 0.8415
10 20 6 -1.8858 -1.6459
10 20 7 -0.6554 -1.8652
10 20 8 -86.2652 -1.6178
10 20 9 -70.8098 -1.6297
10 20 10 -3.1336 0.3472
10 20 11 -2.6120 -1.2494
10 20 12 33.4009 0.7134
10 20 13 6.4402 -2.1183
10 20 14 -8.7151 1.4148
10 20 15 22.6938 0.5868
10 20 16 -41.4471 -0.0961
10 20 17 3.0440 -1.5556
10 20 18 4.6496 -0.8502
10 20 19 7.7744 0.7022
10 20 20 30.7551 -1.3397
10 20 21 12.3084 -0.5272
10 20 22 11.2322 -1.5950
10 20 23 -14.6434 2.1985
10 20 24 3.9985 -0.2138
10 22 0 -7.9316 0.8715
10 22 1 -16.4997 -7.4565
10 22 2 28.8801 -0.2518
10 22 3 -39.2824 -1.3975
10 22 4 13.6060 -0.3733
10 22 5 1.5886 0.5290
10 22 6 1.9161 -0.6119
10 22 7 23.1904 -1.0663
10 22 8 -26.5826 0.4784
10 22 9 -57.2055 2.6049
10 22 10 -24.9432 0.3225
10 22 11 5.5554 1.0582
10 22 12 31.7347 -0.3574
10 22 13 28.5197 3.1576
10 22 14 -33.2455 0.8027
10 22 15 41.8633 0.8381
10 22 16 -17.8138 -0.9688
10 22 17 -26.4527 0.4253
10 22 18 4.0338 -0.6451
10 22 19 -26.7220 -0.4481
10 22 20 34.3003 -0.7714
10 22 21 -8.5133 -3.3985
10 22 22 11.1958 0.6890
10 22 23 -3.2200 0.4253
10 24 0 5.5645 -1.3298
10 24 1 14.3211 -1.2346
10 24 2 -3.4813 0.6068
10 24 3 7.8328 4.6876
10 24 4 -5.1732 1.2000
10 24 5 10.8410 -2.0992
10 24 6 -32.5322 0.2702
10 24 7 -12.8827 1.1214
10 24 8 -21.9701 1.4977
10 24 9 -29.0096 1.4095
10 24 10 2.8354 -1.2267
10 24 11 -36.9216 2.3505
10 24 12 24.4794 -0.3073
10 24 13 -2.7943 2.6614
10 24 14 11.0884 -1.6468
10 24 15 14.5828 0.7755
10 24 16 -13.9107 -1.7434
10 24 17 15.8236 -0.1899
10 24 18 3.3282 0.0987
10 24 19 -2.5930 -1.8055
10 24 20 4.7290 1.7028
10 24 21 -8.8364 -5.3940
10 26 0 -7.6547 -1.2826
10 26 1 -44.1650 5.0393
10 26 2 24.6559 -0.0951
10 26 3 2.5180 2.0758
10 26 4 -25.1607 0.2419
10 26 5 -4.1447 -1.9911
10 26 6 9.7575 0.7558
10 26 7 -17.8493 1.3475
10 26 8 9.8871 1.5442
10 26 9 -22.1082 0.1590
10 26 10 15.5818 -0.5712
10 26 11 -6.2420 1.2338
10 26 12 1.7874 0.9295
10 26 13 41.6880 -0.3094
10 26 14 -12.9851 -1.7384
10 26 15 27.2134 0.1897
10 26 16 -14.1634 -0.3030
10 26 17 1.7643 1.8816
10 26 18 18.3983 -0.4604
10 28 0 36.1736 -0.0130
10 28 1 -19.5490 5.2972
10 28 2 -8.9105 -1.3055
10 28 3 26.7087 -2.8258
10 28 4 -20.9240 -2.1249
10 28 5 34.1538 0.7754
10 28 6 -13.6195 0.2670
10 28 7 -3.6298 -1.2903
10 28 8 6.4020 -0.4422
10 28 9 -30.6828 -1.0793
10 28 10 -7.7682 0.5305
10 28 11 -28.3303 -1.6040
10 28 12 -2.9204 0.3999
10 28 13 15.3369 -1.4760
10 28 14 -15.3444 0.4511
10 28 15 3.9834 -0.4876
10 28 16 -6.5074 -1.2463
10 30 0 -4.4842 0.9463
10 30 1 -44.7680 0.4242
10 30 2 3.5376 -0.5971
10 30 3 15.0296 -0.6689
10 30 4 -1.1118 -3.0888
10 30 5 25.1575 0.9017
10 30 6 3.7522 0.8147
10 30 7 -10.1750 -1.9650
10 30 8 -2.3094 -1.1792
10 30 9 -36.3528 -2.5976
10 30 10 8.7595 2.8488
10 30 11 10.8236 -3.3648
10 30 12 -0.2204 0.0958
10 32 0 25.9257 0.0602
10 32 1 -20.2299 -4.0384
10 32 2 8.4251 -0.7228
10 32 3 18.8393 2.5323
10 32 4 -19.1460 1.1256
10 32 5 13.5197 0.6396
10 32 6 4.3330 -1.9097
10 32 7 12.1200 0.9930
11 1 1 -25.8856 22.2318
11 1 2 -87.1411 -3.2489
11 1 3 40.7422 -13.1960
11 1 4 168.1566 -0.7807
11 1 5 -162.2132 9.7770
11 1 6 67.7402 -2.1002
11 1 7 8.4602 -9.4874
11 1 8 -71.3309 -2.5148
11 1 9 -32.9304 -1.8696
11 1 10 104.4265 1.1866
11 1 11 1.3241 -0.3041
11 1 12 -62.6854 -2.2805
11 1 13 -44.8831 -1.5088
11 1 14 -10.9820 2.3522
11 1 15 18.5259 2.6087
11 1 16 16.8345 -1.2880
11 1 17 -0.9860 0.8900
11 1 18 59.7148 2.0098
11 1 19 7.4349 2.8450
11 1 20 -4.5139 -1.2169
11 1 21 -1.0051 -0.9098
11 1 22 -13.5304 0.0723
11 1 23 36.8711 0.3707
11 1 24 -36.7379 -0.3204
11 1 25 -15.8750 -4.0608
11 1 26 -17.8370 -0.3819
11 1 27 -1.3553 0.0078
11 1 28 31.6428 -1.1605
11 1 29 -21.4596 -1.1651
11 1 30 26.1951 -3.3645
11 3 1 20.8548 9.7843
11 3 2 -12.2140 0.3223
11 3 3 -90.2503 -5.7291
11 3 5 8.2381 -0.0728
11 3 6 -61.8764 -1.1127
11 3 7 142.1620 -1.0264
11 3 8 -89.5486 0.2152
11 3 9 29.4712 0.1778
11 3 10 -6.6883 -0.4849
11 3 11 -18.1546 1.4422
11 3 12 29.2772 -0.0962
11 3 13 37.2368 -2.0889
11 3 14 -9.0492 -1.0737
11 3 15 83.7700 2.4068
11 3 16 75.5180 -0.1751
11 3 17 17.4886 0.5193
11 3 18 3.5817 -3.2384
11 3 19 -54.5486 1.1436
11 3 20 -8.4576 0.5338
11 3 21 -14.0061 1.2482
11 3 22 -18.5102 -3.1675
11 3 23 1.3142 0.1719
11 3 24 -45.5069 2.8809
11 3 25 4.4902 0.0234
11 3 26 -21.5349 -0.1385
11 3 27 17.8403 -0.2245
11 3 28 22.1617 3.4853
11 3 29 -3.0870 0.1486
11 5 1 63.8238 -6.8231
11 5 2 22.2402 0.3401
11 5 3 16.0115 -3.5550
11 5 4 83.8520 -2.2039
11 5 5 -48.1737 -0.3108
11 5 6 -43.3576 -0.9556
11 5 7 -50.7733 1.8799
11 5 8 -15.7281 -5.3764
11 5 9 -1.4543 2.9663
11 5 10 -3.3300 -1.5482
11 5 11 -27.0571 -0.5566
11 5 12 62.9056 -0.4419
11 5 13 22.1010 -0.2611
11 5 14 -53.8421 -0.2779
11 5 15 -4.4342 -0.3032
11 5 16 2.4227 1.3878
11 5 17 -5.0739 -1.9602
11 5 18 -19.1462 -1.1720
11 5 19 -76.6054 0.3806
11 5 20 36.4842 -0.6164
11 5 21 -3.3598 1.1899
11 5 22 32.6389 -2.0579
11 5 23 1.7415 2.1165
11 5 24 -10.6274 -0.1230
11 5 25 -3.7186 1.0222
11 5 26 -4.3640 0.1252
11 5 27 -12.6320 1.7862
11 5 28 12.4716 0.2867
11 5 29 -6.0757 -1.5321
11 7 1 -10.8670 -10.0281
11 7 2 92.2749 5.0393
11 7 3 -187.8695 0.6884
11 7 4 120.4101 -0.5733
11 7 5 -10.8953 0.1434
11 7 6 -42.2372 0.1868
11 7 7 127.4150 1.4097
11 7 8 -146.4271 -3.4943
11 7 9 49.2809 2.3499
11 7 10 27.2418 -1.3573
11 7 11 27.3882 0.0287
11 7 12 11.6791 0.7357
11 7 13 -35.0603 1.3479
11 7 14 6.9264 0.2745
11 7 15 43.6711 -2.9410
11 7 16 -31.5008 1.9389
11 7 17 19.4432 -0.5025
11 7 18 39.1758 0.7654
11 7 19 -42.3590 -2.3053
11 7 20 17.6627 -0.0023
11 7 21 -55.2665 0.9342
11 7 22 15.3687 0.0287
11 7 23 10.2986 -0.3163
11 7 24 -30.2987 -0.7399
11 7 25 27.3023 1.8689
11 7 26 0.6310 1.4681
11 7 27 3.2869 -0.0788
11 7 28 5.5559 0.1664
11 7 29 -5.6345 -0.3915
11 9 1 45.0968 -0.1273
11 9 2 29.8904 0.5633
11 9 3 -21.6690 0.7070
11 9 4 12.4653 -0.2337
11 9 5 -37.3536 0.9526
11 9 6 -29.8157 -0.8568
11 9 7 12.5988 0.1869
11 9 8 13.5370 -1.2782
11 9 9 -38.3831 -0.5021
11 9 10 54.5794 0.4915
11 9 11 -17.1528 1.0265
11 9 12 31.0738 -0.2335
11 9 13 -12.1548 -1.9526
11 9 14 0.8857 2.4351
11 9 15 4.3916 -1.3787
11 9 16 -73.8868 1.1972
11 9 17 18.5814 -2.0200
11 9 18 4.5055 1.2617
11 9 19 -11.1947 -0.7927
11 9 20 43.6680 0.2945
11 9 21 -9.2830 -1.7123
11 9 22 31.2760 0.0280
11 9 23 12.7179 -0.0819
11 9 24 -20.2325 -1.5468
11 9 25 -2.5576 0.7446
11 9 26 -19.6637 -2.1448
11 9 27 -19.8287 -0.6993
11 9 28 13.3451 -1.0011
11 11 1 18.3489 9.1750
11 11 2 -24.1192 -1.4590
11 11 3 -133.3879 -3.5610
11 11 4 87.4237 1.7967
11 11 5 4.5291 -0.0072
11 11 6 -67.5072 -2.6032
11 11 7 53.9254 -1.1076
11 11 8 -44.0675 2.3858
11 11 9 81.2535 -0.3863
11 11 10 -47.8518 -0.8169
11 11 11 26.2378 0.2170
11 11 12 70.5948 1.5145
11 11 13 -8.3077 -1.2946
11 11 14 12.1583 1.8974
11 11 15 2.3083 1.7538
11 11 16 26.8771 1.8678
11 11 17 33.2222 -0.4356
11 11 18 -35.7236 1.0218
11 11 19 -20.7629 1.8172
11 11 20 16.7216 1.4586
11 11 21 -14.3573 -1.1394
11 11 22 -2.8040 -0.0293
11 11 23 1.7085 0.7412
11 11 24 8.1526 0.4186
11 11 25 20.5277 -0.3646
11 11 26 -7.0823 -0.9292
11 11 27 -11.7380 1.0118
11 11 28 -1.1370 -3.3975
11 13 1 -68.5444 5.0732
11 13 2 5.9094 -1.3790
11 13 3 17.4702 -3.5025
11 13 4 26.7804 -1.8155
11 13 5 -19.6063 -0.5561
11 13 6 -43.8757 -1.3991
11 13 7 -35.7645 -2.1319
11 13 8 37.3974 0.3214
11 13 9 -33.1328 0.2319
11 13 10 -36.0059 -1.1889
11 13 11 -41.3410 -0.6654
11 13 12 21.9441 1.1560
11 13 13 -28.6398 0.7138
11 13 14 5.7549 -1.3770
11 13 15 -8.7274 2.0681
11 13 16 -28.9370 0.9657
11 13 17 -9.3338 0.5515
11 13 18 -20.4116 -1.1790
11 13 19 32.6206 2.2374
11 13 20 26.4232 0.4564
11 13 21 33.9910 0.2900
11 13 22 3.3257 0.8861
11 13 23 5.8843 0.3414
11 13 24 -22.6220 1.3407
11 13 25 -30.2781 0.1041
11 13 26 13.9584 0.3305
11 13 27 -40.9031 -0.6570
11 15 1 26.4246 -4.3607
11 15 2 43.3590 -1.0620
11 15 3 46.8777 2.2366
11 15 4 27.6740 -0.6179
11 15 5 45.4942 2.6561
11 15 6 -37.0555 2.0140
11 15 7 -26.3126 -1.6778
11 15 8 -10.1217 0.1658
11 15 9 -17.1517 1.5544
11 15 10 42.1031 0.4403
11 15 11 20.5344 -1.7735
11 15 12 26.6733 -0.5722
11 15 13 16.9070 1.8546
11 15 14 8.2539 -1.5720
11 15 15 6.6908 -0.2786
11 15 16 -46.9387 -0.5591
11 15 17 -16.6413 0.1862
11 15 18 -10.5709 -2.6442
11 15 19 2.9050 1.8842
11 15 20 9.8075 -0.0130
11 15 21 5.3968 -0.2198
11 15 22 -13.3705 0.6175
11 15 23 26.3859 0.7367
11 15 24 25.4772 2.9791
11 15 25 10.9352 -1.3798
11 15 26 0.2439 2.0306
11 17 1 -40.6208 -7.2382
11 17 2 77.3218 -1.2291
11 17 3 8.5722 3.5353
11 17 4 4.6093 0.6222
11 17 5 29.8503 2.4784
11 17 6 -35.8191 1.8883
11 17 7 3.1434 -0.6102
11 17 8 -30.9282 0.1068
11 17 9 -24.9854 2.3916
11 17 10 37.0438 0.7681
11 17 11 -7.6389 -1.4392
11 17 12 -20.4845 -1.4510
11 17 13 26.8158 1.8587
11 17 14 1.0092 -0.3613
11 17 15 -12.5747 -2.4004
11 17 16 -20.0091 -2.1852
11 17 17 -45.4271 -0.0439
11 17 18 46.1982 0.3056
11 17 19 -22.0140 -0.0569
11 17 20 19.8897 -0.6758
11 17 21 28.7217 -1.6693
11 17 22 -14.1739 1.2509
11 17 23 30.2836 0.1581
11 17 24 -12.7525 0.3770
11 17 25 -4.8437 -1.9933
11 19 1 1.9855 -0.5021
11 19 2 18.9023 0.2738
11 19 3 2.7537 1.5619
11 19 4 15.2514 -0.1549
11 19 5 4.2517 -1.5252
11 19 6 -51.2647 -0.8846
11 19 7 4.1318 1.1008
11 19 8 4.0934 0.5695
11 19 9 -22.1887 -0.0713
11 19 10 43.9109 0.6348
11 19 11 3.1078 -0.1832
11 19 12 48.6437 0.2911
11 19 13 12.4269 -0.5382
11 19 14 -19.1015 0.9690
11 19 15 12.9706 -1.0854
11 19 16 -14.0990 0.0821
11 19 17 -17.4086 -0.6078
11 19 18 -10.2088 1.6359
11 19 19 -11.6579 -1.5693
11 19 20 19.4202 0.5709
11 19 21 25.9168 0.6667
11 19 22 -6.8699 -0.4685
11 19 23 21.3340 0.1488
11 19 24 -6.0481 0.5331
11 21 1 -32.6450 4.3477
11 21 2 3.2139 1.5071
11 21 3 -31.2132 -2.1295
11 21 4 33.9298 -0.3196
11 21 5 18.9032 -0.9016
11 21 6 -11.1384 -1.4912
11 21 7 17.4244 1.6973
11 21 8 17.5826 -0.3129
11 21 9 2.9814 -0.9794
11 21 10 -8.5259 -0.7581
11 21 11 3.7808 1.5138
11 21 12 9.8739 0.6621
11 21 13 23.4064 -2.3005
11 21 14 -27.0277 0.2088
11 21 15 -20.2805 0.3628
11 21 16 0.5907 0.3657
11 21 17 -42.7532 -0.8830
11 21 18 20.6521 0.5338
11 21 19 -18.6926 -1.4361
11 21 20 27.7213 1.1930
11 21 21 16.7334 0.7273
11 21 22 15.5639 -0.0270
11 23 1 -5.3506 2.0751
11 23 2 -16.8796 0.6447
11 23 3 -45.2558 -3.9208
11 23 4 -32.2885 -1.0743
11 23 5 -25.2582 0.8486
11 23 6 -4.8272 0.1840
11 23 7 -0.2134 -0.8034
11 23 8 2.0831 -2.0487
11 23 9 -1.7162 0.4181
11 23 10 18.9071 -0.1036
11 23 11 -5.1710 1.3811
11 23 12 -7.6479 -0.4333
11 23 13 3.3941 -0.7942
11 23 14 33.7771 -0.0634
11 23 15 -3.4302 1.7241
11 23 16 17.3022 -0.3783
11 23 17 12.8764 -0.4573
11 23 18 13.0282 1.3643
11 23 19 -10.9542 0.2812
11 23 20 7.0832 1.4207
11 23 21 4.1683 1.1575
11 25 1 -61.3104 -2.1984
11 25 2 -42.2230 -0.9217
11 25 3 2.9997 -0.0954
11 25 4 -10.6085 -0.3761
11 25 5 -20.8842 0.8467
11 25 6 41.9683 1.1919
11 25 7 -0.2079 -1.9848
11 25 8 25.3534 -1.5423
11 25 9 -26.3939 0.4495
11 25 10 -8.1552 0.1622
11 25 11 18.8262 -0.4679
11 25 12 -19.0891 -0.1249
11 25 13 6.4545 0.1958
11 25 14 7.7142 0.0076
11 25 15 3.4993 1.2895
11 25 16 15.4585 -0.9953
11 25 17 -20.1893 0.3970
11 25 18 10.1787 -1.4871
11 25 19 -14.1476 0.4361
11 27 1 -2.0510 -1.6358
11 27 2 -25.0776 -1.1871
11 27 3 6.6432 2.7547
11 27 4 13.7707 1.3512
11 27 5 8.6275 -0.1419
11 27 6 -15.4854 0.0802
11 27 7 -10.2836 -0.2838
11 27 8 0.7905 1.3307
11 27 9 3.7235 -1.7467
11 27 10 -5.1332 0.6889
11 27 11 -8.5173 -1.0290
11 27 12 5.0269 -0.4201
11 27 13 5.2757 1.0584
11 27 14 -12.9244 -2.0855
11 27 15 -2.6765 0.1184
11 27 16 4.5890 -4.2871
11 29 1 -25.1352 2.1930
11 29 2 -28.9015 0.1733
11 29 3 -38.7438 0.8719
11 29 4 -3.8556 0.4806
11 29 5 -20.2904 -1.7389
11 29 6 11.8526 -0.6325
11 29 7 -9.5171 -0.0914
11 29 8 -2.8408 1.5932
11 29 9 1.1535 -1.0809
11 29 10 9.0932 1.7144
11 29 11 -21.2350 -1.3462
11 29 12 1.1428 1.0173
11 29 13 -9.5350 -0.1102
11 31 1 12.3414 2.5509
11 31 2 12.3147 -0.1501
11 31 3 33.8477 -2.5240
11 31 4 28.4859 -3.7556
11 31 5 15.8410 2.3495
11 31 6 -2.7643 -2.5580
11 31 7 9.0876 -0.6236
11 31 8 -11.9054 -2.0093
12 0 0 333.5014 1.8869
12 0 2 -12.3314 2.2132
12 0 4 -90.1446 3.0919
12 0 6 -2.4022 -2.4919
12 0 8 38.7673 -0.9402
12 0 10 -2.2191 -4.5748
12 0 12 28.4153 -2.2161
12 0 14 -33.2043 -1.8737
12 0 16 -32.8287 1.7589
12 0 18 -16.6452 1.4628
12 0 20 41.0649 3.7548
12 0 22 2.0654 2.3870
12 0 24 8.4365 1.1112
12 0 26 -18.6505 -1.5889
12 0 28 0.3024 -3.4313
12 2 0 -51.5331 0.8356
12 2 1 -50.7196 -3.4142
12 2 2 -47.1960 0.7207
12 2 3 13.4784 -3.8815
12 2 4 -208.8828 -1.0955
12 2 5 94.4088 2.0084
12 2 6 19.1740 -3.0464
12 2 7 1.6722 1.0095
12 2 8 -9.3241 0.8563
12 2 9 41.1135 -0.3816
12 2 10 -9.1024 -0.9678
12 2 11 -48.8409 -2.9412
12 2 12 71.4631 2.5947
12 2 13 11.4008 -3.0843
12 2 14 -12.2193 1.1458
12 2 15 -60.5632 -2.6129
12 2 16 -21.4339 1.9332
12 2 17 12.5558 -0.7274
12 2 18 -23.4930 0.2245
12 2 19 4.7243 0.4609
12 2 20 -11.1039 -1.6904
12 2 21 9.8095 2.0841
12 2 22 -1.5871 0.0354
12 2 23 23.0204 -1.0843
12 2 24 1.5115 -2.2900
12 2 25 2.8332 1.8477
12 2 26 -12.3562 0.9254
12 2 27 15.1097 -0.5654
12 2 28 -6.9224 -0.7409
12 2 29 -4.8262 4.0408
12 4 1 -54.1154 -13.9040
12 4 2 18.3961 0.8755
12 4 3 27.9303 2.5033
12 4 4 2.7552 0.6561
12 4 5 -21.3072 -1.0873
12 4 6 -60.6018 -3.6567
12 4 7 -57.2415 2.3268
12 4 8 99.9670 -0.4895
12 4 9 -125.7584 4.0482
12 4 10 11.4907 -3.1747
12 4 11 -4.6646 4.4293
12 4 12 -51.4939 1.9475
12 4 13 40.7134 0.9595
12 4 14 -10.7974 -0.1552
12 4 15 32.2736 0.9779
12 4 16 9.3390 1.6444
12 4 17 -22.5795 -1.0638
12 4 18 38.1624 1.1049
12 4 19 -25.0479 -0.3205
12 4 20 -18.7058 0.0758
12 4 21 -20.9926 -3.9900
12 4 22 -20.5574 -0.9146
12 4 23 10.4277 -0.0501
12 4 24 -1.6841 -1.2228
12 4 25 0.9316 -3.2739
12 4 26 -0.0331 0.4235
12 4 27 10.9345 2.7587
12 4 28 12.1378 -0.2030
12 4 29 -0.0938 2.8673
12 6 0 107.1040 -3.1804
12 6 1 -111.3811 -11.4522
12 6 2 33.7352 1.9217
12 6 3 95.0604 -3.9273
12 6 4 -64.3496 1.3164
12 6 5 86.6345 2.0969
12 6 6 -52.6798 2.1510
12 6 7 101.2976 -1.6357
12 6 8 35.0692 1.3775
12 6 9 -12.0742 4.7854
12 6 10 9.9486 1.0131
12 6 11 7.9533 -2.1659
12 6 12 47.9239 2.2248
12 6 13 -42.8132 1.2735
12 6 14 -9.6949 -0.0861
12 6 15 -4.1864 -0.4347
12 6 16 -2.8797 0.7310
12 6 17 -30.5916 0.4257
12 6 18 -14.1637 -1.8960
12 6 19 41.4557 -0.3969
12 6 20 7.7926 -1.7834
12 6 21 18.8713 0.1956
12 6 22 -7.9721 -3.5700
12 6 23 18.6659 -0.2226
12 6 24 5.9592 -2.0239
12 6 25 3.8605 -1.0384
12 6 26 -13.4173 -0.0752
12 6 27 -26.6838 -0.0570
12 6 28 18.0506 1.4918
12 8 0 17.8427 -1.8816
12 8 1 -159.7382 -0.1424
12 8 2 -21.9428 -0.0419
12 8 3 0.5465 -5.8290
12 8 4 -44.7026 -1.0987
12 8 5 26.8188 4.1044
12 8 6 -19.6343 2.3888
12 8 7 61.8704 -2.0450
12 8 8 31.2501 -0.3749
12 8 9 -87.0454 4.6796
12 8 10 21.0626 1.6267
12 8 11 -31.0211 -1.8762
12 8 12 -18.0949 0.1077
12 8 13 35.1307 4.6018
12 8 14 5.1808 1.2069
12 8 15 8.3246 -0.4884
12 8 16 -20.5300 0.0270
12 8 17 -29.9165 2.7326
12 8 18 6.8879 -0.1905
12 8 19 -13.4312 -0.9764
12 8 20 4.5094 -1.3290
12 8 21 -9.9590 0.7158
12 8 22 -12.3261 -2.2045
12 8 23 -7.4604 -1.9128
12 8 24 5.2192 -1.2210
12 8 25 -13.5637 -0.3677
12 8 26 -4.3313 0.7670
12 8 27 7.0195 -1.5300
12 8 28 17.7768 1.5669
12 10 0 50.8924 1.4881
12 10 1 1.3599 4.8092
12 10 2 29.7752 -3.1442
12 10 3 32.8985 3.9666
12 10 4 -22.6618 -0.8354
12 10 5 67.9775 -2.3124
12 10 6 -28.6418 -0.7349
12 10 7 -58.4836 0.3697
12 10 8 -33.4616 0.6210
12 10 9 27.5508 -2.4824
12 10 10 -2.4565 -0.0795
12 10 11 -40.7867 1.2437
12 10 12 -12.4833 0.0427
12 10 13 20.2355 0.0941
12 10 14 -1.8842 1.1006
12 10 15 -52.6611 0.4827
12 10 16 -11.6528 -0.2932
12 10 17 -17.7791 -0.4038
12 10 18 33.1138 0.9132
12 10 19 26.4288 0.7598
12 10 20 32.3891 -1.4532
12 10 21 19.3505 -1.1096
12 10 22 9.3907 2.3260
12 10 23 15.8046 0.8445
12 10 24 -20.3691 -1.1745
12 10 25 -29.2663 -1.0345
12 10 26 -1.3603 1.8773
12 10 27 2.1927 0.3579
12 12 0 -54.3164 0.0247
12 12 1 -49.1894 5.8714
12 12 2 6.7984 -2.8906
12 12 3 -4.0921 6.9768
12 12 4 -20.8765 -0.7826
12 12 5 38.2018 -3.0509
12 12 6 -61.2183 -1.6646
12 12 7 11.5824 0.5319
12 12 8 3.9219 0.5291
12 12 9 -29.7140 -2.8990
12 12 10 45.5562 -0.9020
12 12 11 26.5576 0.8315
12 12 12 23.7441 0.4805
12 12 13 22.6785 -1.8598
12 12 14 -7.5063 0.3894
12 12 15 -17.7907 0.9345
12 12 16 -38.5914 0.5166
12 12 17 -15.4366 -1.4140
12 12 18 -4.6290 -0.4476
12 12 19 5.2648 1.0386
12 12 20 3.8878 0.0028
12 12 21 30.4330 -0.7842
12 12 22 -0.8748 0.6995
12 12 23 -2.8648 2.1530
12 12 24 -3.4500 -0.3237
12 12 25 -12.6339 -0.0688
12 12 26 7.2904 -0.9762
12 12 27 -13.6780 -0.7457
12 14 0 -22.0909 -0.3315
12 14 1 51.9605 -2.1371
12 14 2 -30.2099 0.5236
12 14 3 12.1693 0.0582
12 14 4 20.6991 -0.3050
12 14 5 1.9025 -1.7274
12 14 6 2.5607 -0.3304
12 14 7 -15.1309 -1.6864
12 14 8 0.9412 0.2650
12 14 9 -29.1211 -0.3244
12 14 10 21.1836 -0.3305
12 14 11 41.8635 0.3322
12 14 12 -27.8028 -0.3062
12 14 13 -35.9662 -0.1564
12 14 14 14.3842 -0.0395
12 14 15 -1.3502 -0.1757
12 14 16 27.7596 -0.2593
12 14 17 -34.3066 -0.9669
12 14 18 1.9343 -0.0540
12 14 19 43.1841 0.5383
12 14 20 12.6069 0.6706
12 14 21 41.8062 -0.0591
12 14 22 4.7532 0.6917
12 14 23 -20.2126 0.5346
12 14 24 -10.2597 0.5846
12 14 25 -31.0971 -1.0966
12 14 26 -0.8804 -1.1436
12 16 0 -5.4459 -0.0819
12 16 1 -4.3787 -4.1491
12 16 2 4.9208 0.8885
12 16 3 -4.8552 -4.9597
12 16 4 8.5589 0.7459
12 16 5 29.1770 1.1423
12 16 6 -44.5672 -0.1107
12 16 7 -2.0993 -1.8587
12 16 8 -19.1472 2.3590
12 16 9 -2.8934 1.0027
12 16 10 32.6720 0.2984
12 16 11 -10.5231 -2.3614
12 16 12 12.7689 1.4319
12 16 13 16.4360 1.0382
12 16 14 9.2760 -0.0883
12 16 15 -7.0305 -2.3747
12 16 16 -10.2216 -0.5519
12 16 17 -25.5914 1.1185
12 16 18 -0.1210 1.1062
12 16 19 8.2541 0.9128
12 16 20 13.6115 -0.9016
12 16 21 38.7733 1.9801
12 16 22 -23.5716 1.2129
12 16 23 -10.3840 1.0870
12 16 24 -16.0067 -1.4540
12 16 25 5.4659 -2.2870
12 18 0 -0.2149 0.2717
12 18 1 -36.2050 1.2865
12 18 2 -19.7203 1.3001
12 18 3 -8.0320 -2.4130
12 18 4 -6.9518 0.1385
12 18 5 14.7870 3.1335
12 18 6 -14.8709 0.2618
12 18 7 -32.2384 1.5550
12 18 8 34.2365 -0.2603
12 18 9 16.3309 2.1315
12 18 10 20.6240 -0.1106
12 18 11 -18.4865 -0.7474
12 18 12 -10.1627 0.5184
12 18 13 8.2591 0.3009
12 18 14 7.2273 0.2743
12 18 15 -10.4659 0.1239
12 18 16 5.3528 0.4042
12 18 17 1.1415 1.7274
12 18 18 5.8577 0.8042
12 18 19 30.6464 -0.0324
12 18 20 3.7781 0.1200
12 18 21 29.3825 1.0380
12 18 22 -15.9243 -0.3542
12 18 23 -15.7014 2.7856
12 18 24 -27.8517 1.6596
12 20 0 -15.2803 -0.9264
12 20 1 -4.1351 4.3495
12 20 2 20.8136 0.0720
12 20 3 14.5691 3.7943
12 20 4 22.7531 -0.6837
12 20 5 1.6560 0.1220
12 20 6 12.5970 0.1712
12 20 7 14.7345 2.6598
12 20 8 1.4701 -2.0623
12 20 9 -11.0984 -0.1695
12 20 10 10.0409 0.0884
12 20 11 -11.7752 1.2677
12 20 12 -17.9602 -0.6711
12 20 13 9.3725 -0.9088
12 20 14 -8.1499 -0.2217
12 20 15 10.3475 0.7537
12 20 16 -0.0950 0.4121
12 20 17 -22.8135 -0.4772
12 20 18 28.7063 -0.4336
12 20 19 -1.2407 -0.3764
12 20 20 -2.8382 0.3730
12 20 21 24.1751 0.2008
12 20 22 -11.0679 -0.9810
12 22 0 -1.2615 0.8006
12 22 1 -13.2555 -0.0891
12 22 2 14.6623 -0.6354
12 22 3 1.7092 3.6037
12 22 4 -33.8156 0.2776
12 22 5 7.1016 -1.9831
12 22 6 -14.8535 -0.5578
12 22 7 28.9985 1.6417
12 22 8 -10.9658 -1.3524
12 22 9 -1.8156 -1.3843
12 22 10 2.7342 -1.6761
12 22 11 -0.4354 0.7133
12 22 12 10.9066 -0.6609
12 22 13 -14.5188 -1.1562
12 22 14 -16.5688 -1.1313
12 22 15 -8.9126 0.0002
12 22 16 23.6665 0.2738
12 22 17 -13.0801 -0.8378
12 22 18 -0.9577 0.7635
12 22 19 6.5550 -3.9115
12 22 20 5.8020 1.2677
12 24 0 -21.5087 1.0741
12 24 1 -32.3383 -3.8807
12 24 2 0.3794 -0.5591
12 24 3 10.5060 -1.4820
12 24 4 32.7456 0.5615
12 24 5 36.1570 -0.7284
12 24 6 -1.6612 -0.6335
12 24 7 18.9457 -1.7087
12 24 8 15.4207 1.2510
12 24 9 -9.8957 -0.9765
12 24 10 23.1489 -0.9309
12 24 11 -26.8045 -1.4435
12 24 12 -8.8461 0.1694
12 24 13 23.9175 -0.1183
12 24 14 -10.1815 -0.5831
12 24 15 19.8418 -0.4870
12 24 16 -10.8891 -0.0482
12 24 17 10.5888 -1.1081
12 24 18 20.6017 1.2521
12 26 0 1.5876 0.1718
12 26 1 -16.3853 -2.7997
12 26 2 13.0666 -0.5620
12 26 3 21.4594 -2.2518
12 26 4 -25.6638 0.5037
12 26 5 42.7511 1.4724
12 26 6 -4.2700 1.5919
12 26 7 32.0195 -3.6986
12 26 8 -27.5679 2.3459
12 26 9 8.3359 1.2291
12 26 10 -11.9594 1.2591
12 26 11 -29.0160 0.4384
12 26 12 5.9446 1.6749
12 26 13 -5.2781 1.4640
12 26 14 9.4491 -0.0098
12 26 15 -8.6265 2.0806
12 26 16 -24.0396 -1.1028
12 28 0 5.0860 -1.4528
12 28 1 -33.7273 2.5743
12 28 2 -13.3327 0.5645
12 28 3 5.6277 1.8021
12 28 4 23.2943 -0.3405
12 28 5 39.3308 1.8301
12 28 6 10.2907 0.5519
12 28 7 -4.3247 -2.0850
12 28 8 10.9586 0.9171
12 28 9 -20.4169 -0.3676
12 28 10 -0.6433 1.5337
12 28 11 -12.6543 -2.5986
12 28 12 20.0128 1.6838
12 28 13 9.4599 -2.2123
12 30 0 5.8654 -1.9651
12 30 1 -4.5144 4.3223
12 30 2 -9.4568 0.6741
12 30 3 12.6975 2.5739
12 30 4 -22.6580 0.0961
12 30 5 11.5157 0.5067
12 30 6 15.4589 0.1599
12 30 7 17.7059 -0.5686
12 30 8 1.8945 -2.3471
13 1 1 -1.4206 -13.5249
13 1 2 27.0960 -3.7002
13 1 3 1.4003 8.9654
13 1 4 -115.3025 4.7346
13 1 5 11.5751 -8.2670
13 1 6 -26.9677 -5.2148
13 1 7 39.2070 4.0051
13 1 8 6.7361 1.6846
13 1 9 -31.3566 -0.7864
13 1 10 -1.1111 -3.0558
13 1 11 -16.1140 -0.4706
13 1 12 -52.4238 1.6858
13 1 13 -4.7117 1.8027
13 1 14 45.6552 -1.4998
13 1 15 26.7755 -1.0346
13 1 16 -62.2340 2.9774
13 1 17 -8.2526 3.5405
13 1 18 -4.2686 -1.4735
13 1 19 0.7700 -0.2156
13 1 20 -21.1156 1.7592
13 1 21 -27.1546 3.6736
13 1 22 25.4247 -2.2415
13 1 23 -5.9757 -1.8317
13 1 24 -2.8648 1.4724
13 1 25 -1.6677 0.9866
13 1 26 1.2338 -2.2949
13 1 27 20.2929 -2.4132
13 1 28 17.1011 1.7926
13 3 1 36.9031 -7.0866
13 3 2 41.6970 1.3400
13 3 3 77.3162 3.6230
13 3 4 -11.6355 1.7932
13 3 5 -22.2346 -0.6691
13 3 6 1.7023 -0.2148
13 3 7 -44.1397 1.6378
13 3 8 36.1662 -1.5191
13 3 9 0.8005 0.6615
13 3 10 -42.0372 1.8136
13 3 11 -7.0539 0.0629
13 3 12 37.4471 -1.2555
13 3 13 19.8561 1.1747
13 3 14 -23.6692 3.4403
13 3 15 -5.2972 0.6042
13 3 16 -24.9027 -0.1856
13 3 17 -54.9626 1.4837
13 3 18 -10.2778 2.2625
13 3 19 -14.2787 0.8468
13 3 20 28.5190 -3.4043
13 3 21 13.5380 -0.2503
13 3 22 -6.9062 0.0398
13 3 23 28.2721 -1.3817
13 3 24 -17.9687 -2.2748
13 3 25 -20.0337 -1.4598
13 3 26 -6.8924 2.2364
13 3 27 -4.8506 -1.3457
13 3 28 21.3323 0.3202
13 5 1 -58.4029 3.5239
13 5 2 -15.8472 -2.8353
13 5 3 17.9911 0.4068
13 5 4 -46.3346 -0.3876
13 5 5 50.5611 1.4267
13 5 6 -57.4973 -0.6824
13 5 7 -52.1114 1.3226
13 5 8 -8.1700 -0.9844
13 5 9 -8.4328 0.3189
13 5 10 -19.0796 -0.9273
13 5 11 -30.2596 0.4596
13 5 12 34.4153 2.6495
13 5 13 -2.5945 -1.6389
13 5 14 -21.2796 1.0138
13 5 15 -6.0356 -1.0285
13 5 16 8.4800 3.4977
13 5 17 -10.8870 -2.0500
13 5 18 10.9753 -0.4594
13 5 19 -13.1839 -0.5286
13 5 20 4.4739 -0.8109
13 5 21 18.4623 -1.3198
13 5 22 -5.0465 -1.6859
13 5 23 6.1516 0.6662
13 5 24 -19.8630 -0.4881
13 5 25 14.6957 0.4637
13 5 26 5.1501 1.1527
13 5 27 -0.2770 -1.1394
13 7 1 38.8049 6.2663
13 7 2 14.0757 1.7009
13 7 3 44.3512 -2.2988
13 7 4 14.6575 -0.0498
13 7 5 -0.8177 1.3146
13 7 6 50.9053 0.5535
13 7 7 -103.3928 -1.7088
13 7 8 -16.4417 -0.7348
13 7 9 -22.3223 1.8348
13 7 10 31.7944 -0.5948
13 7 11 24.0335 -0.2367
13 7 12 -0.3440 0.8010
13 7 13 2.4989 0.1931
13 7 14 -45.0603 -0.0581
13 7 15 12.7177 -1.6329
13 7 16 -48.9746 0.1399
13 7 17 -36.5590 -2.9327
13 7 18 26.8194 -0.4156
13 7 19 -10.8513 -0.9038
13 7 20 20.3190 -0.9971
13 7 21 27.7814 -0.6135
13 7 22 -3.3133 0.6248
13 7 23 6.2786 1.9376
13 7 24 -11.5990 0.8879
13 7 25 -0.9353 1.2851
13 7 26 2.4079 1.8038
13 7 27 -16.3094 1.9608
13 9 1 -43.5203 1.0680
13 9 2 24.4717 2.8698
13 9 3 -38.5266 -0.0804
13 9 4 17.3587 -0.3607
13 9 5 -7.8316 -0.7991
13 9 6 -31.4488 -1.0450
13 9 7 -0.6196 -0.3210
13 9 8 -51.1371 -2.8996
13 9 9 26.8145 0.9160
13 9 10 24.3071 0.1682
13 9 11 3.0535 -1.0060
13 9 12 17.9536 -2.2912
13 9 13 -29.7664 0.4084
13 9 14 6.5859 0.1879
13 9 15 27.0840 -2.7092
13 9 16 -14.7014 -1.9830
13 9 17 -8.3549 -1.0524
13 9 18 -11.0078 0.1379
13 9 19 -12.0413 -1.9121
13 9 20 -6.7925 -1.3077
13 9 21 -21.0107 0.4716
13 9 22 13.3579 1.1660
13 9 23 4.2372 1.4662
13 9 24 -11.6791 -1.7349
13 9 25 -0.2709 1.0686
13 9 26 -13.4545 0.2291
13 9 27 9.6788 3.6264
13 11 1 52.7390 -6.5555
13 11 2 8.2354 1.7808
13 11 3 -24.2038 2.9121
13 11 4 25.1850 2.1026
13 11 5 13.5941 -2.2862
13 11 6 -4.9451 -0.6234
13 11 7 -26.8772 1.8499
13 11 8 7.1438 0.2441
13 11 9 -37.9468 -0.5938
13 11 10 3.3694 0.5136
13 11 11 -18.0575 0.9726
13 11 12 22.4258 -0.9466
13 11 13 5.6153 0.8468
13 11 14 -67.5319 0.6754
13 11 15 -10.8761 -0.5985
13 11 16 -17.8905 -1.3423
13 11 17 7.6539 2.1200
13 11 18 -6.1167 -0.3149
13 11 19 0.5765 0.0245
13 11 20 35.8310 0.4693
13 11 21 4.4605 1.1386
13 11 22 17.6552 0.0372
13 11 23 -10.1437 -1.5202
13 11 24 7.3427 -0.9047
13 11 25 -1.0692 0.7127
13 11 26 -20.1424 -2.4797
13 13 1 -42.6846 -2.2392
13 13 2 5.2420 -3.4020
13 13 3 35.6364 0.9328
13 13 4 65.7954 1.2194
13 13 5 -7.5398 -2.0009
13 13 6 -14.1025 -1.6922
13 13 7 27.7007 1.3052
13 13 8 -53.1270 3.0103
13 13 9 11.4706 -1.4806
13 13 10 -4.2082 -1.0774
13 13 11 7.4429 1.6302
13 13 12 59.3717 2.3199
13 13 13 4.7465 0.1578
13 13 14 -10.3662 -0.1863
13 13 15 -4.7559 0.8999
13 13 16 21.9270 1.3270
13 13 17 29.9145 2.5195
13 13 18 -14.2604 -0.6811
13 13 19 -7.6357 0.4095
13 13 20 -12.8572 0.7064
13 13 21 0.7774 0.0970
13 13 22 9.5783 -0.8822
13 13 23 -14.1825 -2.1184
13 13 24 6.2404 0.2638
13 13 25 4.7087 -1.2197
13 15 1 11.2698 6.6439
13 15 2 2.3745 -1.9472
13 15 3 -4.8778 -1.8761
13 15 4 -1.5635 -2.8753
13 15 5 -10.8090 -0.4944
13 15 6 -4.6216 1.6059
13 15 7 7.4862 0.2102
13 15 8 -30.3298 1.0975
13 15 9 6.3154 -1.8350
13 15 10 26.6245 0.9593
13 15 11 37.2624 0.5990
13 15 12 -33.2441 1.8525
13 15 13 -19.7739 -1.1096
13 15 14 -38.6623 0.6492
13 15 15 -21.8608 0.6292
13 15 16 2.3827 1.5830
13 15 17 10.4978 0.8910
13 15 18 38.0384 0.6289
13 15 19 7.1714 -0.8694
13 15 20 -0.9055 1.6771
13 15 21 -0.2882 1.0254
13 15 22 6.8396 0.9874
13 15 23 -4.6049 -1.5160
13 15 24 -1.8736 0.2960
13 17 1 1.9137 4.6363
13 17 2 -17.3821 -0.4934
13 17 3 10.0791 -1.3723
13 17 4 -10.6310 -3.4706
13 17 5 -9.5472 1.5329
13 17 6 -4.6492 0.4126
13 17 7 -2.1819 0.1093
13 17 8 -24.7877 -0.8403
13 17 9 -12.4806 -1.2620
13 17 10 52.4525 0.7963
13 17 11 -15.7771 -0.3085
13 17 12 -9.4169 -0.7210
13 17 13 -26.4328 -1.5837
13 17 14 -10.5669 0.0986
13 17 15 -2.2486 0.7099
13 17 16 -7.7857 0.9042
13 17 17 45.7768 -1.1597
13 17 18 1.7308 2.0645
13 17 19 30.4013 -0.1862
13 17 20 -17.5490 0.4640
13 17 21 11.5003 1.2217
13 17 22 4.9715 0.7651
13 17 23 -25.4223 0.0389
13 19 1 -3.5169 -3.4536
13 19 2 -19.8885 0.3023
13 19 3 1.9795 2.1158
13 19 4 6.7432 0.6522
13 19 5 23.4076 2.6475
13 19 6 -1.6827 -0.9147
13 19 7 -6.3746 0.5160
13 19 8 -7.4549 -0.2428
13 19 9 18.5387 0.7336
13 19 10 -12.2686 -1.3944
13 19 11 6.7913 -0.5648
13 19 12 -10.2669 -1.7051
13 19 13 -10.3388 -1.3714
13 19 14 -25.6030 -0.3268
13 19 15 -6.3607 -0.5022
13 19 16 36.0553 -1.0831
13 19 17 0.2040 -1.9740
13 19 18 24.4715 1.6209
13 19 19 3.2546 1.2997
13 19 20 1.4181 -0.3638
13 19 21 14.0755 -0.5540
13 19 22 -10.7720 0.0153
13 21 1 -19.8062 -6.9105
13 21 2 -45.9683 1.9800
13 21 3 12.8973 2.9185
13 21 4 -5.5641 2.7729
13 21 5 -1.4425 0.1396
13 21 6 -2.8229 -0.2136
13 21 7 -12.2598 1.6713
13 21 8 28.5730 0.0265
13 21 9 0.2612 1.0570
13 21 10 17.6490 -1.2324
13 21 11 -17.7914 0.0316
13 21 12 19.6008 0.0348
13 21 13 -2.6268 0.0186
13 21 14 -22.1154 -1.7104
13 21 15 13.5584 0.0417
13 21 16 -7.5612 -0.4871
13 21 17 19.8771 -1.1637
13 21 18 -12.7948 1.1068
13 21 19 6.7816 -0.6862
13 21 20 -19.6635 0.7844
13 23 1 6.1994 -0.8030
13 23 2 -20.9349 0.8415
13 23 3 26.0382 0.3804
13 23 4 -21.8306 1.7808
13 23 5 2.6487 -2.0745
13 23 6 16.2618 0.8632
13 23 7 -6.5343 -0.7215
13 23 8 -10.8431 1.0993
13 23 9 -9.6607 0.3157
13 23 10 -19.3896 -0.7180
13 23 11 5.7507 -0.7320
13 23 12 -11.7675 1.3729
13 23 13 1.0206 2.2381
13 23 14 2.2290 -1.2766
13 23 15 2.0809 0.5836
13 23 16 4.9949 0.4437
13 23 17 4.5392 2.0790
13 23 18 20.9349 0.1831
13 25 1 -10.6574 6.2108
13 25 2 6.7107 -0.4538
13 25 3 35.6531 -2.1298
13 25 4 6.5690 -0.7674
13 25 5 -12.2479 -0.8849
13 25 6 20.7447 1.2801
13 25 7 -26.5808 -1.2306
13 25 8 -8.1499 -1.3262
13 25 9 13.1209 0.2809
13 25 10 1.6149 1.2517
13 25 11 30.4354 -0.6164
13 25 12 -2.6251 -0.7506
13 25 13 17.2305 1.5580
13 25 14 -0.6920 -0.6474
13 25 15 3.8480 0.9571
13 25 16 -2.9326 -0.0157
13 27 1 16.8258 3.8237
13 27 2 -13.0820 -0.6714
13 27 3 26.7956 -1.0034
13 27 4 -6.0916 -1.3969
13 27 5 15.0094 0.1119
13 27 6 -7.6687 1.1637
13 27 7 -15.0993 -0.4471
13 27 8 5.3255 -1.4673
13 27 9 -10.6603 -0.4047
13 27 10 -7.8945 0.9416
13 27 11 7.2131 -0.2456
13 27 12 10.4397 -0.3887
13 27 13 2.2320 0.6559
13 29 1 -4.7283 -2.3872
13 29 2 17.2958 -1.9176
13 29 3 22.5212 3.7221
13 29 4 4.6721 -0.8737
13 29 5 -2.7913 1.0077
13 29 6 5.3277 -1.9472
13 29 7 -20.6746 2.4881
13 29 8 -15.1582 -2.0555
14 0 0 1.4461 0.4898
14 0 2 -42.0691 5.6074
14 0 4 60.6357 -0.3916
14 0 6 14.1392 1.4345
14 0 8 18.0677 -4.8529
14 0 10 48.0196 -0.8546
14 0 12 5.3630 -4.3832
14 0 14 4.3972 -0.4514
14 0 16 33.3970 -0.2572
14 0 18 -36.0647 1.7445
14 0 20 12.2206 2.3569
14 0 22 -19.3379 1.7996
14 0 24 21.9399 0.8388
14 0 26 21.5662 -1.3511
14 2 0 -49.1187 3.7210
14 2 1 1.1385 -13.6209
14 2 2 106.9277 -2.1213
14 2 3 -71.5152 0.5226
14 2 4 -24.5638 6.1805
14 2 5 8.0019 -0.2161
14 2 6 -46.8584 -1.1779
14 2 7 -52.5748 2.0011
14 2 8 27.6952 -0.6146
14 2 9 47.6606 -0.9861
14 2 10 -17.4664 -0.7905
14 2 11 4.0672 -3.0587
14 2 12 -33.6505 0.0751
14 2 13 -3.1481 -2.7973
14 2 14 -21.8582 1.4894
14 2 15 -9.3123 -1.8882
14 2 16 28.8904 0.1403
14 2 17 20.5601 0.5076
14 2 18 -14.8080 0.3800
14 2 19 2.7339 1.9103
14 2 20 31.1372 -2.1533
14 2 21 -11.1837 1.9220
14 2 22 -44.3949 -0.4107
14 2 23 -7.5588 1.3840
14 2 24 -14.7253 -1.4267
14 2 25 -5.6529 -1.9023
14 2 26 36.9336 0.4628
14 2 27 4.6080 0.7204
14 4 0 -25.8277 0.7564
14 4 1 47.9531 -5.9629
14 4 2 -39.7934 2.4483
14 4 3 14.4747 -2.8702
14 4 4 34.2880 1.1386
14 4 5 47.7719 -5.2070
14 4 6 -28.5389 -1.9294
14 4 7 46.7751 2.3698
14 4 8 35.3118 -3.9289
14 4 9 4.3870 -0.5357
14 4 10 24.7307 -3.5096
14 4 11 10.0134 2.0640
14 4 12 -37.1026 -3.2157
14 4 13 -55.8435 2.5610
14 4 14 4.1003 0.3452
14 4 15 34.9396 -0.5829
14 4 16 0.6181 0.6233
14 4 17 15.7200 0.7003
14 4 18 -13.4066 1.8834
14 4 19 19.5653 -0.5426
14 4 20 -0.3108 1.1225
14 4 21 -1.3011 -0.4390
14 4 22 11.8604 0.4309
14 4 23 -6.9160 -0.5490
14 4 24 2.0789 1.3467
14 4 25 -5.4416 -0.2128
14 4 26 2.9779 -0.0792
14 4 27 -14.2248 1.1525
14 6 0 37.6530 -2.9971
14 6 1 -13.7600 6.9231
14 6 2 2.7964 0.8532
14 6 3 -43.2068 -0.2077
14 6 4 -22.7163 -1.0182
14 6 5 -16.4828 -4.6868
14 6 6 10.6864 -1.8492
14 6 7 16.7712 0.5821
14 6 8 63.7218 0.0023
14 6 9 -30.9967 -1.8607
14 6 10 -30.5430 0.3044
14 6 11 81.0379 2.6222
14 6 12 -36.1018 0.0338
14 6 13 -13.2819 0.0167
14 6 14 -22.6891 1.7875
14 6 15 23.1168 -0.1659
14 6 16 21.4010 0.6191
14 6 17 -40.2933 -0.7489
14 6 18 5.0458 0.0341
14 6 19 -8.4563 -2.0001
14 6 20 40.5513 -1.3694
14 6 21 2.6019 -1.2267
14 6 22 -36.6622 -1.5043
14 6 23 16.0565 -0.2142
14 6 24 -13.6189 -0.0931
14 6 25 18.9929 1.0516
14 6 26 6.7356 0.7589
14 8 0 65.4512 -3.2248
14 8 1 22.6562 10.2151
14 8 2 -2.8481 -2.0576
14 8 3 38.0419 0.1837
14 8 4 -63.3058 -2.4266
14 8 5 50.5243 0.7052
14 8 6 -30.6274 -1.3138
14 8 7 33.5211 1.0932
14 8 8 23.1504 0.0206
14 8 9 -26.2606 -0.3521
14 8 10 23.9556 -0.0252
14 8 11 -4.0239 3.4866
14 8 12 15.4723 0.8715
14 8 13 -5.8221 -0.7895
14 8 14 -12.5029 0.5171
14 8 15 7.3343 2.3571
14 8 16 7.6189 1.0780
14 8 17 15.3608 -0.5428
14 8 18 -19.6424 -1.0940
14 8 19 18.0093 -1.2034
14 8 20 13.2569 0.5328
14 8 21 6.7617 -0.8661
14 8 22 -22.4057 -1.0402
14 8 23 -1.4935 -1.6197
14 8 24 -3.1047 -0.2561
14 8 25 -8.5415 1.1449
14 8 26 4.5240 2.1330
14 10 0 52.4176 1.6282
14 10 1 -7.0249 0.3574
14 10 2 54.3748 -3.0863
14 10 3 -23.1456 -3.4247
14 10 4 -25.9179 -1.3046
14 10 5 39.6271 1.8942
14 10 6 27.1814 0.8447
14 10 7 -10.5361 -2.2439
14 10 8 8.5210 0.1888
14 10 9 40.3361 1.5517
14 10 10 38.1777 1.7157
14 10 11 7.2101 0.0567
14 10 12 -4.9012 0.8542
14 10 13 48.0007 -0.0029
14 10 14 -17.2709 0.6321
14 10 15 -32.0130 1.0842
14 10 16 1.4706 -0.3258
14 10 17 -3.2869 -0.0610
14 10 18 28.7252 0.1975
14 10 19 -18.3935 -0.3419
14 10 20 11.9804 -0.0308
14 10 21 4.9095 -0.0505
14 10 22 -2.0728 0.3295
14 10 23 40.9557 -0.8189
14 10 24 -6.9656 -0.2977
14 10 25 -3.9139 0.6239
14 12 0 5.9153 3.3358
14 12 1 -25.3155 -8.9138
14 12 2 -22.6419 -2.8474
14 12 3 17.2787 -0.1404
14 12 4 -10.6060 -0.3479
14 12 5 -4.3500 -1.2260
14 12 6 -34.7246 1.2721
14 12 7 -2.0708 -1.2164
14 12 8 41.0501 1.4230
14 12 9 16.7406 -1.5163
14 12 10 -16.5161 1.4580
14 12 11 -11.7001 0.7044
14 12 12 -0.6214 0.7293
14 12 13 -12.5336 -1.1566
14 12 14 -21.9534 1.1053
14 12 15 -15.4011 1.7228
14 12 16 -13.3657 -0.1502
14 12 17 0.4387 -0.0737
14 12 18 18.1296 -0.0104
14 12 19 -3.2676 3.5284
14 12 20 13.6071 -0.3625
14 12 21 1.3294 -0.7671
14 12 22 -4.2769 -1.5012
14 12 23 9.7307 0.5169
14 12 24 -3.0455 -0.8928
14 12 25 -6.3158 -2.9035
14 14 0 69.4845 0.2805
14 14 1 -28.9110 -3.8126
14 14 2 30.3546 -0.6528
14 14 3 0.9850 2.0258
14 14 4 -33.2190 0.1984
14 14 5 6.4561 -0.6338
14 14 6 -5.2574 0.5211
14 14 7 33.6440 -0.3062
14 14 8 12.7250 0.8579
14 14 9 -21.4966 -0.7503
14 14 10 23.9326 0.0851
14 14 11 3.7889 0.5583
14 14 12 8.9855 0.5763
14 14 13 -19.6429 -0.3266
14 14 14 -34.0162 0.5162
14 14 15 11.0549 1.2468
14 14 16 -11.5157 0.6211
14 14 17 15.4701 -0.2470
14 14 18 0.6950 -0.5461
14 14 19 9.4958 1.0801
14 14 20 19.1079 0.4906
14 14 21 -13.3796 0.4164
14 14 22 -11.6121 -1.5868
14 14 23 -5.3987 -1.2406
14 14 24 -3.2061 0.2356
14 16 0 2.0759 -4.6521
14 16 1 -24.7908 6.5593
14 16 2 -17.4928 1.3346
14 16 3 16.8386 1.3130
14 16 4 1.2980 -1.0587
14 16 5 22.3755 1.3423
14 16 6 19.0448 -0.4512
14 16 7 -12.1080 -0.1685
14 16 8 -10.7540 -0.1363
14 16 9 9.3317 1.0311
14 16 10 1.5850 0.2351
14 16 11 4.6037 -1.4430
14 16 12 -15.2025 0.1388
14 16 13 -16.6668 0.1157
14 16 14 -9.0860 0.1139
14 16 15 -25.3561 -1.0324
14 16 16 -15.8481 -0.9222
14 16 17 20.0880 0.2638
14 16 18 16.6381 0.1813
14 16 19 29.3963 -1.1462
14 16 20 16.8606 -1.2312
14 16 21 -12.2244 1.9524
14 16 22 9.3399 -1.9988
14 18 0 3.1354 -1.7899
14 18 1 -18.9640 4.1134
14 18 2 0.5512 0.6529
14 18 3 17.2488 -0.6062
14 18 4 7.8588 0.3229
14 18 5 54.1984 0.5196
14 18 6 -17.5821 -1.9217
14 18 7 -17.2373 1.9511
14 18 8 9.4191 -1.1688
14 18 9 -5.1331 0.5852
14 18 10 -2.8880 -1.1178
14 18 11 -22.0931 0.5110
14 18 12 2.2693 -0.0506
14 18 13 5.5765 0.3425
14 18 14 -3.3178 -0.4388
14 18 15 11.5843 0.3020
14 18 16 0.7034 -0.4360
14 18 17 32.7681 -0.7253
14 18 18 1.8406 1.5711
14 18 19 1.7228 -0.3376
14 18 20 0.1119 -1.7426
14 18 21 -13.6235 2.4387
14 20 0 -8.4057 2.6994
14 20 1 -27.4607 -3.2270
14 20 2 -1.5486 0.1039
14 20 3 3.7391 -2.6607
14 20 4 -0.1863 0.1420
14 20 5 19.6695 -1.1505
14 20 6 -0.0095 0.2932
14 20 7 0.7815 1.7081
14 20 8 -9.2160 0.0269
14 20 9 7.4222 -1.3932
14 20 10 -1.8312 -0.2297
14 20 11 16.1689 1.0806
14 20 12 -14.9213 1.5359
14 20 13 -28.5832 -0.6980
14 20 14 17.1461 -0.0307
14 20 15 -16.9284 2.0529
14 20 16 13.2435 1.5254
14 20 17 -7.5207 -3.1764
14 20 18 8.1035 1.2685
14 20 19 12.4257 2.2671
14 20 20 -23.7540 -0.0789
14 22 0 -59.2078 3.9963
14 22 1 8.9344 -5.1865
14 22 2 2.1628 0.6737
14 22 3 7.0530 -0.3590
14 22 4 11.4543 0.1979
14 22 5 13.3280 -0.6556
14 22 6 12.5623 1.5280
14 22 7 -6.4032 -0.2398
14 22 8 5.5888 -0.2746
14 22 9 -35.6431 -0.0320
14 22 10 1.3921 1.2872
14 22 11 10.1646 -0.1239
14 22 12 -6.0368 -0.1893
14 22 13 20.6871 -0.3597
14 22 14 -5.5730 0.2465
14 22 15 23.6635 0.9043
14 22 16 7.8765 2.2137
14 22 17 -5.9475 -2.2111
14 22 18 0.7735 0.8212
14 24 0 3.7363 0.3455
14 24 1 -19.8813 0.2940
14 24 2 8.7739 -0.3065
14 24 3 -11.6702 2.3390
14 24 4 20.7996 -0.1393
14 24 5 14.7425 0.3276
14 24 6 -6.3963 1.1953
14 24 7 1.6363 -1.4316
14 24 8 4.4608 -0.0029
14 24 9 18.1413 1.4114
14 24 10 -8.6634 0.5624
14 24 11 -12.5463 -0.6312
14 24 12 -2.0971 -0.4305
14 24 13 -10.6105 1.8553
14 24 14 -3.9189 -0.7978
14 24 15 -23.6138 -0.8728
14 26 0 -45.6615 -4.3254
14 26 1 15.9688 4.1504
14 26 2 -2.7335 0.2088
14 26 3 -0.7789 0.2290
14 26 4 21.4687 0.4275
14 26 5 -10.2320 1.2681
14 26 6 22.9585 -0.0217
14 26 7 -11.6396 -0.5397
14 26 8 1.1752 1.3399
14 26 9 -16.2272 0.6341
14 26 10 9.1677 1.8369
14 26 11 -12.3251 -2.0448
14 26 12 -19.0353 0.3397
14 28 0 -12.9882 -2.8865
14 28 1 10.4858 4.8232
14 28 2 -0.5780 1.4955
14 28 3 -17.5785 -0.9882
14 28 4 5.7352 -1.0372
14 28 5 -7.8790 -0.1164
14 28 6 -4.1553 1.1040
14 28 7 8.8758 0.5003
14 28 8 -1.3781 -0.8069
15 1 1 40.8604 11.7748
15 1 2 4.4974 -0.5283
15 1 3 69.7482 -7.1494
15 1 4 80.8313 -2.6560
15 1 5 -45.9407 7.7344
15 1 6 19.3882 2.2093
15 1 7 23.7603 -1.7708
15 1 8 -47.0114 -3.8332
15 1 9 -14.4499 1.4465
15 1 10 39.0420 1.4474
15 1 11 38.5062 0.5963
15 1 12 -32.2694 -2.9186
15 1 13 0.3328 -2.6297
15 1 14 30.4993 2.7161
15 1 15 -0.7688 -1.5405
15 1 16 15.6878 -1.9356
15 1 17 0.9166 -2.7075
15 1 18 21.1785 2.3115
15 1 19 63.1490 0.7297
15 1 20 -32.8415 -1.1543
15 1 21 4.5720 -1.4629
15 1 22 11.7527 2.3690
15 1 23 7.2332 0.3469
15 1 24 10.4075 -0.5445
15 1 25 -29.7959 -1.9245
15 1 26 -15.5651 3.5167
15 3 1 22.9942 11.0485
15 3 2 -36.6852 -0.6491
15 3 3 -69.4788 -2.2913
15 3 4 43.2951 0.6919
15 3 5 -2.1818 -0.0684
15 3 6 24.7656 -0.0998
15 3 7 -1.4757 -1.9034
15 3 8 16.0779 -0.4090
15 3 9 -12.7743 -0.3374
15 3 10 16.0121 -1.1214
15 3 11 22.7833 0.2541
15 3 12 12.2514 0.4420
15 3 13 18.2921 -1.1852
15 3 14 -12.8337 -0.9829
15 3 15 -14.4348 0.7941
15 3 16 16.7423 2.0985
15 3 17 -7.2833 0.0005
15 3 18 -14.0162 -2.9909
15 3 19 -19.2128 0.1845
15 3 20 -16.5658 1.5108
15 3 21 7.3966 0.1151
15 3 22 10.7248 -2.5151
15 3 23 0.8650 -1.8852
15 3 24 23.6875 3.2973
15 3 25 1.7771 -1.0878
15 3 26 -7.9096 -0.6010
15 5 1 27.6465 -0.6310
15 5 2 -39.2031 0.8078
15 5 3 48.9821 -0.8019
15 5 4 21.8226 -2.1516
15 5 5 -9.1830 -1.3666
15 5 6 29.1574 0.0317
15 5 7 -2.3933 -0.4424
15 5 8 -6.2312 -1.6194
15 5 9 6.2054 0.2902
15 5 10 -17.3489 0.4479
15 5 11 41.7696 -0.2721
15 5 12 8.8428 -0.0541
15 5 13 21.2400 -0.1041
15 5 14 -21.9622 1.0125
15 5 15 -35.5738 0.7975
15 5 16 43.7324 1.4079
15 5 17 33.8704 -0.1880
15 5 18 13.9238 -0.5620
15 5 19 7.5237 0.8247
15 5 20 -22.9611 -1.0985
15 5 21 10.6202 1.0418
15 5 22 -9.2375 -0.4647
15 5 23 -3.0988 0.6527
15 5 24 12.6648 0.4553
15 5 25 7.2329 -1.4555
15 7 1 -2.8501 -10.2257
15 7 2 -30.8213 1.3935
15 7 3 2.8428 0.1875
15 7 4 -1.2291 0.0634
15 7 5 -7.1434 -1.3114
15 7 6 -11.0016 0.9234
15 7 7 23.2647 1.5223
15 7 8 22.5191 1.3896
15 7 9 -28.6796 1.4224
15 7 10 21.8767 2.0882
15 7 11 33.3327 2.4277
15 7 12 3.6272 0.9878
15 7 13 7.3084 1.2163
15 7 14 21.6115 0.9059
15 7 15 33.0891 1.1616
15 7 16 4.0536 -0.5653
15 7 17 -12.3726 0.7939
15 7 18 4.5965 -0.9267
15 7 19 -9.2733 -0.1818
15 7 20 -19.1377 -0.9297
15 7 21 13.2245 1.7459
15 7 22 4.6214 -0.3953
15 7 23 1.8313 1.6634
15 7 24 -1.0626 -0.1131
15 7 25 6.9196 3.2079
15 9 1 37.4760 -3.7620
15 9 2 -55.0946 -0.0150
15 9 3 30.6067 -0.5689
15 9 4 -20.0472 1.7339
15 9 5 4.6289 1.7062
15 9 6 36.2800 -0.1871
15 9 7 -12.3373 0.4072
15 9 8 21.8484 1.3810
15 9 9 16.3045 1.7139
15 9 10 5.6542 -0.0043
15 9 11 18.9614 0.9496
15 9 12 -40.1087 1.1913
15 9 13 -11.5062 0.0467
15 9 14 -14.8420 0.2498
15 9 15 -3.1636 -0.8401
15 9 16 9.5053 -0.3949
15 9 17 -5.2476 -0.6542
15 9 18 26.1364 -0.2511
15 9 19 2.2966 -0.8102
15 9 20 5.1617 -0.1125
15 9 21 4.7005 0.2065
15 9 22 -11.7101 -1.7359
15 9 23 -2.3181 1.0603
15 9 24 4.7820 -0.9003
15 11 1 12.8363 6.5941
15 11 2 -30.2885 2.1511
15 11 3 10.2791 -1.7524
15 11 4 7.9265 1.7315
15 11 5 32.6898 0.6002
15 11 6 -6.6141 0.1488
15 11 7 -6.9949 -0.5319
15 11 8 12.8817 0.2529
15 11 9 -4.5611 0.4564
15 11 10 -27.9109 -0.6476
15 11 11 -27.4930 -1.1021
15 11 12 11.6516 -0.5872
15 11 13 5.7984 -0.9158
15 11 14 38.2471 -0.5436
15 11 15 8.8506 -0.1497
15 11 16 4.8594 -0.9207
15 11 17 28.0277 -1.0473
15 11 18 -1.1627 -0.4638
15 11 19 5.1415 -0.8603
15 11 20 7.8534 0.5634
15 11 21 -12.4498 0.0224
15 11 22 -28.7084 -0.1752
15 11 23 0.5921 0.9742
15 11 24 -9.3758 -1.5553
15 13 1 -15.6350 6.3577
15 13 2 -35.1357 0.6000
15 13 3 41.2786 0.4545
15 13 4 0.2392 -0.8756
15 13 5 3.7853 -0.0431
15 13 6 13.7994 -0.4748
15 13 7 -27.0630 -0.3375
15 13 8 21.7856 -0.8615
15 13 9 -16.1083 -0.6556
15 13 10 -8.5319 -0.9504
15 13 11 13.9080 -1.6693
15 13 12 -22.0544 -0.7905
15 13 13 12.6201 -1.0140
15 13 14 -5.6569 -0.7829
15 13 15 7.1260 -0.1679
15 13 16 -7.4362 -0.2307
15 13 17 -4.6130 -1.8077
15 13 18 16.2772 0.3184
15 13 19 -10.5301 0.3198
15 13 20 6.0098 0.1729
15 13 21 -3.8940 -2.1369
15 13 22 -7.0031 -0.6212
15 13 23 -17.6511 -0.1573
15 15 1 -6.8220 -1.0292
15 15 2 4.9982 -1.0929
15 15 3 21.5293 2.9789
15 15 4 0.0836 -1.0170
15 15 5 17.2577 1.2069
15 15 6 6.9050 0.3403
15 15 7 -4.2139 -0.7071
15 15 8 -4.7266 0.3734
15 15 9 -11.2414 0.6408
15 15 10 -3.8064 -0.2444
15 15 11 -22.5288 -1.4755
15 15 12 0.4050 0.3576
15 15 13 -21.4535 0.4824
15 15 14 41.7808 -0.3659
15 15 15 -6.9513 -0.7878
15 15 16 -31.9098 1.3147
15 15 17 10.4287 -1.2321
15 15 18 -10.7017 0.1966
15 15 19 7.0744 0.7017
15 15 20 3.9859 -0.0532
15 15 21 15.4918 -1.7789
15 15 22 -2.3227 -1.8759
15 17 1 -5.6148 -7.2658
15 17 2 27.3572 -1.2609
15 17 3 -11.7069 1.8926
15 17 4 4.6590 -1.5698
15 17 5 -11.3661 -0.4723
15 17 6 26.1461 1.5199
15 17 7 -8.3671 -0.6246
15 17 8 2.7534 -0.3640
15 17 9 -12.3092 -0.2576
15 17 10 -17.3136 1.4051
15 17 11 29.2246 0.0129
15 17 12 -19.0956 1.4673
15 17 13 26.7124 1.3079
15 17 14 38.0721 0.4571
15 17 15 -7.2233 -0.3746
15 17 16 -3.0087 0.8087
15 17 17 -19.5633 1.1817
15 17 18 -7.0561 -1.4831
15 17 19 3.8237 0.3672
15 17 20 7.7027 -1.9137
15 19 1 21.6312 -3.6295
15 19 2 -18.0526 -0.3553
15 19 3 18.3631 0.6772
15 19 4 -19.2649 -0.0919
15 19 5 34.2896 -1.9548
15 19 6 -0.8717 0.2107
15 19 7 -19.1766 0.2958
15 19 8 9.4622 0.0793
15 19 9 -13.1344 -0.9117
15 19 10 1.4627 2.1495
15 19 11 0.4242 -0.5584
15 19 12 1.8313 -0.0598
15 19 13 5.3360 0.4366
15 19 14 12.8542 0.9586
15 19 15 4.3705 -0.4497
15 19 16 -17.1833 -0.7078
15 19 17 -4.8797 -0.4066
15 19 18 -11.9631 2.6014
15 19 19 -1.4553 0.5179
15 21 1 -8.4637 3.6539
15 21 2 -5.1598 -0.0090
15 21 3 27.3759 -1.2867
15 21 4 9.6783 1.4750
15 21 5 -25.2859 -0.0686
15 21 6 1.0667 -0.8753
15 21 7 -17.0447 -0.0063
15 21 8 10.2562 0.9580
15 21 9 -7.3505 0.0202
15 21 10 -8.8581 0.1035
15 21 11 6.1226 -0.6856
15 21 12 -4.3889 -0.3116
15 21 13 15.5527 0.0460
15 21 14 -3.1150 0.7236
15 21 15 -0.8746 0.0511
15 21 16 8.0902 0.6201
15 21 17 0.5306 -0.5327
15 23 1 25.1335 5.1614
15 23 2 -0.8159 0.8482
15 23 3 24.2273 -0.4611
15 23 4 -16.5386 0.0921
15 23 5 8.0849 0.6958
15 23 6 -15.0257 -0.3715
15 23 7 -15.7862 0.6009
15 23 8 8.8819 -1.1689
15 23 9 -16.5313 0.6463
15 23 10 11.2415 -1.2302
15 23 11 14.8653 0.2111
15 23 12 0.3477 -0.8050
15 23 13 9.0390 1.2836
15 23 14 12.1173 -1.4704
15 23 15 19.0706 1.0323
15 25 1 4.0012 -0.4562
15 25 2 -1.6167 0.2469
15 25 3 32.2184 0.3515
15 25 4 -14.2179 -0.2882
15 25 5 0.8627 0.5190
15 25 6 11.6291 1.8558
15 25 7 -2.4594 0.6284
15 25 8 0.6876 -0.9868
15 25 9 -9.2454 0.2974
15 25 10 24.0718 -0.4398
15 25 11 -25.0010 0.7122
15 25 12 -1.9068 -0.7908
15 27 1 25.8251 -3.2461
15 27 2 -7.4168 0.1917
15 27 3 -1.5912 1.4982
15 27 4 0.5771 1.1521
15 27 5 -4.1032 -0.3624
15 27 6 1.3761 1.6590
15 27 7 -24.3889 1.8829
16 0 0 32.5575 -2.0532
16 0 2 -17.2616 -0.2255
16 0 4 -83.4877 2.1169
16 0 6 -35.8820 -1.6478
16 0 8 16.1731 -0.3594
16 0 10 -34.8485 -3.1829
16 0 12 47.4506 -0.7090
16 0 14 -10.0814 -1.3632
16 0 16 14.0718 0.5332
16 0 18 13.0603 1.2439
16 0 20 -13.9972 1.4762
16 0 22 -40.5585 2.6977
16 0 24 -18.1555 0.7971
16 2 0 24.1773 -1.6898
16 2 1 44.3274 -2.1476
16 2 2 38.4849 2.5077
16 2 3 4.8189 -1.1473
16 2 4 1.1248 -3.3060
16 2 5 8.1262 1.0364
16 2 6 23.6596 3.1505
16 2 7 -54.9560 1.8227
16 2 8 -17.7657 -0.9762
16 2 9 8.8106 0.7373
16 2 10 -17.9268 1.0566
16 2 11 -11.2208 1.0688
16 2 12 -10.7849 0.6309
16 2 13 28.1195 -1.6456
16 2 14 7.1127 1.0355
16 2 15 3.2817 0.5959
16 2 16 23.9530 1.2257
16 2 17 10.0519 -1.2981
16 2 18 -22.0879 -0.7472
16 2 19 -0.7457 1.1898
16 2 20 20.7779 0.4594
16 2 21 11.4023 -0.7206
16 2 22 5.5304 -0.8834
16 2 23 8.5729 -1.9800
16 2 24 17.1808 0.0431
16 4 0 -9.1566 -5.6330
16 4 1 -26.4308 -4.9792
16 4 2 2.8448 2.0110
16 4 3 -2.4210 3.0912
16 4 4 -42.8483 1.0756
16 4 5 -19.0622 2.1440
16 4 6 -30.1422 -1.8222
16 4 7 18.8431 0.1016
16 4 8 55.8239 -1.7079
16 4 9 15.2052 4.1790
16 4 10 -24.9782 -3.3797
16 4 11 24.1730 -0.3072
16 4 12 -4.3032 -1.1668
16 4 13 -15.2510 1.1359
16 4 14 21.2740 -1.3001
16 4 15 -15.9137 -0.7283
16 4 16 -18.3992 0.6634
16 4 17 -30.1176 0.8990
16 4 18 12.2024 1.7997
16 4 19 1.5774 0.7007
16 4 20 -22.0543 1.7187
16 4 21 12.9041 0.2203
16 4 22 -4.4825 2.3088
16 4 23 0.2866 -0.3105
16 4 24 -11.2307 -0.0290
16 6 0 2.3224 -4.0823
16 6 1 35.0753 -5.5126
16 6 2 6.5633 -0.4365
16 6 3 28.3770 -0.6845
16 6 4 -9.1808 0.3873
16 6 5 -45.4856 0.2183
16 6 6 -21.5092 -2.3237
16 6 7 -14.3034 -1.4550
16 6 8 -0.5561 0.6238
16 6 9 -50.6688 1.5415
16 6 10 -17.9213 -0.4304
16 6 11 22.3108 -1.1633
16 6 12 -4.8012 1.4377
16 6 13 -20.9279 0.8959
16 6 14 4.5579 0.1546
16 6 15 17.4818 -0.1212
16 6 16 0.6551 1.2268
16 6 17 5.1260 -0.4516
16 6 18 -2.0281 0.5558
16 6 19 27.1965 -0.0787
16 6 20 18.6286 -0.7318
16 6 21 -5.4406 -1.3642
16 6 22 -13.6387 -0.9815
16 6 23 -34.2706 0.9757
16 6 24 19.4850 -0.8400
16 8 0 3.9476 2.0290
16 8 1 -23.5084 -0.2601
16 8 2 12.4049 -1.7564
16 8 3 -30.2647 -2.8588
16 8 4 8.2286 -1.0175
16 8 5 -6.8841 0.1553
16 8 6 -6.9894 -1.4209
16 8 7 -30.8429 -1.8608
16 8 8 13.3441 0.6735
16 8 9 27.0013 0.5887
16 8 10 -2.1057 -0.6453
16 8 11 29.6772 -2.0748
16 8 12 -6.0672 0.8008
16 8 13 -1.2643 1.8617
16 8 14 -1.3829 0.9570
16 8 15 -37.9723 -0.7789
16 8 16 5.5904 0.5521
16 8 17 -32.4027 0.3916
16 8 18 -39.0800 0.1174
16 8 19 -6.3447 -0.7341
16 8 20 0.0055 -1.0142
16 8 21 7.2651 -0.1106
16 8 22 -19.8325 -1.1045
16 8 23 2.6805 3.3659
16 10 0 -37.8355 5.3236
16 10 1 25.0023 3.2433
16 10 2 -9.0364 -2.3035
16 10 3 -5.4932 0.7769
16 10 4 -13.8763 -0.0114
16 10 5 27.3044 -0.8761
16 10 6 -22.9162 1.1673
16 10 7 -65.1561 -0.4771
16 10 8 -17.8268 1.0940
16 10 9 -10.4122 -0.5684
16 10 10 17.9845 -0.6105
16 10 11 -6.4612 -0.1069
16 10 12 -24.6932 1.1414
16 10 13 10.8682 0.3656
16 10 14 -10.2157 0.9178
16 10 15 -11.8112 -0.9238
16 10 16 9.6403 0.2115
16 10 17 17.0824 -0.4129
16 10 18 3.2355 -0.0882
16 10 19 10.5025 -1.8559
16 10 20 -11.3424 -0.3782
16 10 21 -6.6742 0.9026
16 10 22 5.5276 0.0050
16 10 23 -16.8373 1.3832
16 12 0 61.7422 0.1448
16 12 1 -8.4417 3.0189
16 12 2 5.4718 -1.5179
16 12 3 -34.0224 2.6939
16 12 4 21.8682 -0.8294
16 12 5 0.3080 -0.9206
16 12 6 -25.8667 0.5017
16 12 7 -12.4522 -0.4353
16 12 8 22.0486 0.5559
16 12 9 23.5002 0.1886
16 12 10 8.0245 0.2239
16 12 11 8.6459 -0.4084
16 12 12 -15.1257 0.8241
16 12 13 13.1552 0.9371
16 12 14 8.4647 -0.2523
16 12 15 15.4425 -0.4571
16 12 16 12.4866 0.0138
16 12 17 -8.9897 -0.0230
16 12 18 1.2299 -0.0346
16 12 19 -14.2109 -1.5884
16 12 20 -0.6910 -0.5946
16 12 21 8.2840 1.0326
16 12 22 -7.1932 1.1628
16 14 0 -33.4529 -4.4604
16 14 1 22.3896 -2.1880
16 14 2 4.8575 1.6616
16 14 3 8.4625 2.2986
16 14 4 4.7484 -0.4877
16 14 5 -4.9219 -1.4506
16 14 6 7.3988 -0.9360
16 14 7 3.5791 0.5174
16 14 8 5.8211 -0.7571
16 14 9 -29.5846 -1.2347
16 14 10 -8.0591 0.0433
16 14 11 12.7289 0.9911
16 14 12 -14.0364 -0.5679
16 14 13 -8.9836 -0.4271
16 14 14 0.3302 -1.3511
16 14 15 36.6641 0.6424
16 14 16 17.0778 -0.1514
16 14 17 -4.8735 -0.3800
16 14 18 -19.2390 -0.0345
16 14 19 -5.8419 1.1985
16 14 20 1.1299 0.7995
16 14 21 -12.5244 -1.4177
16 16 0 8.9819 -2.2258
16 16 1 16.2537 -1.5785
16 16 2 19.3847 1.3447
16 16 3 -30.6477 -1.7243
16 16 4 -7.2163 0.3259
16 16 5 -4.0791 0.7262
16 16 6 -9.7670 -0.8460
16 16 7 11.4286 -0.1998
16 16 8 -8.7588 -0.2841
16 16 9 -12.3571 -0.8863
16 16 10 13.0701 0.6997
16 16 11 -35.3242 -1.2544
16 16 12 -7.3816 -0.2649
16 16 13 9.7440 0.3644
16 16 14 10.2127 -0.9681
16 16 15 40.4927 -0.0387
16 16 16 15.6975 0.2002
16 16 17 -15.0873 0.1429
16 16 18 -11.2085 -2.1156
16 16 19 -20.8362 1.7280
16 16 20 -11.7356 -0.6987
16 18 0 -24.7923 1.9282
16 18 1 19.4910 0.9715
16 18 2 2.8313 -0.3577
16 18 3 -19.4518 -2.8643
16 18 4 21.3746 0.3212
16 18 5 -21.4498 1.3218
16 18 6 2.7084 0.4094
16 18 7 10.6186 -0.1005
16 18 8 15.3949 0.0807
16 18 9 25.4217 1.5189
16 18 10 3.1067 1.3686
16 18 11 -15.9902 -1.1878
16 18 12 -16.9830 -0.4039
16 18 13 3.8537 0.6902
16 18 14 11.7984 0.4605
16 18 15 5.5705 -1.5811
16 18 16 -7.4715 0.7671
16 18 17 -2.5935 -0.9575
16 18 18 -19.3676 -1.2861
16 20 0 3.5453 1.8732
16 20 1 35.5690 0.9311
16 20 2 1.2058 -1.4953
16 20 3 -2.3839 0.6759
16 20 4 -4.7249 1.1976
16 20 5 -1.1827 -0.9930
16 20 6 -4.9055 0.5208
16 20 7 5.6532 1.8409
16 20 8 7.5058 -0.0189
16 20 9 -15.9153 0.7452
16 20 10 -3.8293 0.6237
16 20 11 -33.1323 -0.2862
16 20 12 -2.6917 0.1500
16 20 13 -10.7745 0.1025
16 20 14 10.7839 0.1993
16 20 15 24.6147 -2.1523
16 20 16 -15.6889 0.3754
16 22 0 23.6444 -0.3931
16 22 1 5.6357 -0.3574
16 22 2 18.4886 -0.9045
16 22 3 -29.0646 1.9429
16 22 4 -0.1146 -0.3754
16 22 5 -14.6155 -1.0392
16 22 6 -16.9510 -0.4785
16 22 7 21.1853 0.8848
16 22 8 -2.6775 -2.3836
16 22 9 9.9383 -0.0402
16 22 10 0.0017 -0.4905
16 22 11 1.1263 0.8570
16 22 12 12.9720 -1.0737
16 22 13 -14.4487 1.1152
16 22 14 0.6331 0.7524
16 24 0 -21.3953 -1.9439
16 24 1 20.9221 -2.7197
16 24 2 -15.4938 1.0945
16 24 3 4.3102 -1.5768
16 24 4 -6.5709 -2.4870
16 24 5 -2.0798 -0.1610
16 24 6 8.3916 0.1848
16 24 7 -4.0622 0.3194
16 24 8 -4.8528 -0.8177
16 24 9 6.9294 -0.1523
16 24 10 -8.0389 1.6814
16 24 11 -22.8725 1.5462
16 26 0 3.7085 -0.6276
16 26 1 -6.9747 -1.6385
16 26 2 7.5298 -0.3364
16 26 3 -14.5299 -1.4233
16 26 4 0.9041 -0.4917
16 26 5 -2.4248 0.7534
16 26 6 -5.4658 -0.8675
17 1 1 -53.4010 -4.4840
17 1 2 13.8255 -2.1378
17 1 3 -38.7699 2.1947
17 1 4 10.8544 2.9788
17 1 5 -25.2390 -2.6617
17 1 6 3.3788 -2.3120
17 1 7 -1.8962 2.1018
17 1 8 11.5763 3.3905
17 1 9 13.1518 1.8172
17 1 10 -26.5653 -1.4684
17 1 11 -14.0847 -1.3473
17 1 12 -32.6055 0.9085
17 1 13 12.0940 0.6957
17 1 14 26.2949 -0.9481
17 1 15 -0.5387 -3.7518
17 1 16 -31.0675 0.8489
17 1 17 -20.2755 0.1013
17 1 18 17.1043 -0.7268
17 1 19 -9.6861 -1.4307
17 1 20 11.2027 0.6161
17 1 21 -34.1488 0.0319
17 1 22 1.9100 -0.8770
17 1 23 1.6502 -1.5481
17 3 1 35.8483 -2.8195
17 3 2 4.4006 0.1876
17 3 3 11.9525 2.3217
17 3 4 -12.9158 -0.0802
17 3 5 30.7756 -2.3241
17 3 6 11.2737 2.7613
17 3 7 35.1359 -0.1422
17 3 8 8.4116 1.8041
17 3 9 4.6799 -0.4424
17 3 10 -49.1826 2.4683
17 3 11 -4.4835 -0.3364
17 3 12 -3.3139 -1.4693
17 3 13 -31.0345 0.3585
17 3 14 -5.7731 0.3368
17 3 15 -14.9523 -0.4506
17 3 16 -2.7099 -3.0226
17 3 17 27.9120 1.0629
17 3 18 -19.4127 -0.6939
17 3 19 14.9140 -0.0687
17 3 20 -5.5422 -3.7968
17 3 21 6.0813 -0.4229
17 3 22 -16.1965 1.6483
17 3 23 10.5290 -4.3653
17 5 1 -50.3457 3.3629
17 5 2 -2.6647 -2.2724
17 5 3 -32.9873 2.0277
17 5 4 9.3536 0.4385
17 5 5 1.2817 0.8222
17 5 6 -4.0736 1.1093
17 5 7 -11.0549 0.4885
17 5 8 21.6019 -0.2895
17 5 9 -7.9963 -1.4072
17 5 10 -13.4680 -0.6332
17 5 11 -22.5366 -0.0462
17 5 12 -5.1618 0.8031
17 5 13 10.4048 -1.7024
17 5 14 4.9544 -1.5444
17 5 15 5.0113 -0.4065
17 5 16 1.8449 0.0614
17 5 17 10.6103 -0.4222
17 5 18 -5.7473 -1.8784
17 5 19 -17.9569 -0.2157
17 5 20 -0.4483 -0.7445
17 5 21 -5.1059 0.6529
17 5 22 6.6459 0.7097
17 5 23 11.2513 -0.7511
17 7 1 -13.9596 1.2897
17 7 2 -16.4384 -0.1506
17 7 3 17.8429 -1.4209
17 7 4 9.6749 -0.3057
17 7 5 -5.4608 0.2958
17 7 6 26.6564 -0.2692
17 7 7 45.6476 0.1010
17 7 8 -9.1697 -1.7139
17 7 9 10.2247 -0.5037
17 7 10 -42.3131 -1.1382
17 7 11 12.3952 0.5148
17 7 12 -1.6726 0.6619
17 7 13 -27.2899 -0.1969
17 7 14 2.1250 -0.8097
17 7 15 -8.5127 1.1990
17 7 16 9.9674 0.7242
17 7 17 3.0326 -0.8897
17 7 18 -0.6410 -1.1205
17 7 19 9.3103 0.8082
17 7 20 -17.3990 -1.3080
17 7 21 11.0173 0.4229
17 7 22 1.4487 -1.3986
17 9 1 -4.7371 -1.7755
17 9 2 -11.9463 1.5433
17 9 3 -7.8873 -1.4377
17 9 4 17.4341 -1.4360
17 9 5 -12.9179 -0.3247
17 9 6 30.5668 -2.3393
17 9 7 10.9283 1.5449
17 9 8 -27.3170 -2.5799
17 9 9 -36.9082 1.1934
17 9 10 -12.6670 -0.1084
17 9 11 -6.1579 1.4128
17 9 12 -0.5792 -0.5466
17 9 13 -23.4944 0.3902
17 9 14 -4.5470 1.4402
17 9 15 23.2613 -0.3116
17 9 16 28.3408 1.2704
17 9 17 2.7897 -1.6769
17 9 18 -7.7114 1.3309
17 9 19 2.5630 -0.1040
17 9 20 -10.6829 0.6726
17 9 21 7.1551 0.3119
17 9 22 -7.5918 -1.6650
17 11 1 44.7590 -2.3253
17 11 2 -34.6822 -0.4221
17 11 3 -5.5391 0.7386
17 11 4 -34.3886 0.7653
17 11 5 35.8969 -0.8381
17 11 6 38.4996 -1.1579
17 11 7 -21.1241 0.3645
17 11 8 -13.7873 1.0306
17 11 9 -2.2297 0.7244
17 11 10 -15.8663 0.4075
17 11 11 10.1885 1.2189
17 11 12 13.7503 0.2911
17 11 13 3.5144 1.1712
17 11 14 -18.3146 0.6000
17 11 15 -21.3450 -0.6815
17 11 16 18.7704 0.7513
17 11 17 11.7574 0.6898
17 11 18 11.8295 1.1068
17 11 19 10.3398 -0.7665
17 11 20 -23.9554 2.4767
17 11 21 4.4179 2.1827
17 13 1 -18.5791 0.3117
17 13 2 2.3418 -1.8445
17 13 3 -7.1877 1.4679
17 13 4 12.8496 0.4248
17 13 5 -9.2196 -0.7370
17 13 6 13.7899 1.5328
17 13 7 7.6189 0.2411
17 13 8 -14.1311 1.8582
17 13 9 -10.6710 -0.4359
17 13 10 5.2048 0.6446
17 13 11 3.8556 -0.5017
17 13 12 4.0193 0.1504
17 13 13 5.7599 -0.2253
17 13 14 -6.8041 0.0672
17 13 15 -2.5842 -0.6588
17 13 16 15.8388 -1.7835
17 13 17 7.6347 1.2891
17 13 18 -2.3188 1.5607
17 13 19 -16.6976 -0.2956
17 13 20 -30.1276 -1.0824
17 15 1 0.2593 2.1147
17 15 2 -16.1941 -0.4927
17 15 3 7.3859 0.6764
17 15 4 -16.5882 -0.3302
17 15 5 -4.7807 -0.5440
17 15 6 5.1415 2.5354
17 15 7 -4.2287 1.0463
17 15 8 -10.2821 0.9528
17 15 9 -3.8625 -1.8659
17 15 10 10.9866 0.3034
17 15 11 19.3063 -0.4182
17 15 12 6.2720 -0.3799
17 15 13 -13.2467 -1.6728
17 15 14 -2.6543 -0.8365
17 15 15 4.7410 0.3110
17 15 16 6.1518 -2.9987
17 15 17 -1.7586 0.6410
17 15 18 17.1714 1.1311
17 15 19 8.4392 1.2908
17 17 1 -14.9659 1.2055
17 17 2 -0.9701 0.8061
17 17 3 -2.8359 -1.3242
17 17 4 -3.3425 -0.3842
17 17 5 -19.7630 0.1266
17 17 6 11.9845 -0.6745
17 17 7 -2.0238 -0.4585
17 17 8 -13.3057 0.4685
17 17 9 23.0835 -1.6948
17 17 10 4.3494 -0.7706
17 17 11 -12.7506 0.1239
17 17 12 -10.6291 1.0386
17 17 13 20.8178 -0.7410
17 17 14 -14.7758 -1.0917
17 17 15 6.7855 0.3967
17 17 16 8.6729 0.0589
17 17 17 8.1259 -0.6489
17 19 1 -0.8912 -1.3379
17 19 2 -4.9112 0.9882
17 19 3 -19.0569 0.2514
17 19 4 -10.5199 -1.3657
17 19 5 -11.1885 1.1992
17 19 6 -2.8151 -1.9685
17 19 7 -6.8464 0.2143
17 19 8 11.0545 -0.0024
17 19 9 4.5067 -0.6218
17 19 10 11.4619 -0.0458
17 19 11 5.5615 0.2708
17 19 12 -9.6632 1.0352
17 19 13 3.6620 -0.8180
17 19 14 -4.7360 -1.5870
17 19 15 9.0722 -1.6650
17 21 1 -15.7720 -2.8322
17 21 2 -9.3092 -0.1473
17 21 3 27.2725 0.4244
17 21 4 -8.3840 -0.4399
17 21 5 -4.1600 -0.0836
17 21 6 -3.7091 -0.4634
17 21 7 -1.1975 0.9080
17 21 8 -3.4019 -0.4993
17 21 9 -7.3112 0.1246
17 21 10 -3.5050 0.6148
17 21 11 -13.5649 -0.6077
17 21 12 -9.6509 -0.2064
17 21 13 -2.0357 0.0360
17 23 1 -4.6373 -0.3841
17 23 2 14.7510 -0.6344
17 23 3 -25.3391 -0.9886
17 23 4 -17.1588 0.6580
17 23 5 2.8459 -1.7834
17 23 6 3.4328 -0.6007
17 23 7 -2.0894 -0.5543
17 23 8 12.1126 -0.1130
17 23 9 6.3241 -0.8933
17 25 1 2.3605 1.4797
17 25 2 -9.1896 1.5683
17 25 3 12.8719 -1.2745
17 25 4 -21.0621 2.0224
18 0 0 5.8412 -0.4962
18 0 2 -2.7863 3.2754
18 0 4 22.0350 -0.3573
18 0 6 8.7304 1.6207
18 0 8 36.4133 -2.1265
18 0 10 2.6772 0.3044
18 0 12 -11.5915 -1.8418
18 0 14 -18.2236 -1.1494
18 0 16 40.4050 -0.4208
18 0 18 -28.2798 0.7545
18 0 20 46.5303 2.4227
18 0 22 13.1418 1.7688
18 2 0 -11.8843 -0.7480
18 2 1 -10.8986 -2.6919
18 2 2 11.7934 -2.9511
18 2 3 -29.4402 -0.9492
18 2 4 -28.7464 1.0050
18 2 5 35.5450 1.4095
18 2 6 -4.4843 -0.3577
18 2 7 -21.1613 -0.2646
18 2 8 -14.7173 -0.7489
18 2 9 28.0598 1.1358
18 2 10 29.9854 1.4775
18 2 11 -1.3532 -2.0995
18 2 12 -16.3171 0.8784
18 2 13 5.1122 1.4442
18 2 14 9.8245 1.4794
18 2 15 -22.9244 -1.6675
18 2 16 1.5152 0.6166
18 2 17 -29.0091 1.5635
18 2 18 -34.9643 -1.7979
18 2 19 3.9846 -2.4282
18 2 20 16.0554 -0.3659
18 2 21 7.4057 -0.5947
18 2 22 -18.9918 -0.3910
18 4 0 19.4366 -0.0160
18 4 1 12.8312 -0.7720
18 4 2 29.4607 1.2679
18 4 3 -5.1236 -0.0275
18 4 4 20.1830 -0.3090
18 4 5 -18.1912 1.1034
18 4 6 -12.6946 0.2388
18 4 7 -12.6092 2.1590
18 4 8 16.3040 -1.8132
18 4 9 1.5606 -0.7168
18 4 10 20.5742 0.4602
18 4 11 1.9208 0.7505
18 4 12 -21.1013 -1.4488
18 4 13 -6.3698 -0.8905
18 4 14 22.9014 2.0624
18 4 15 0.8466 -0.2277
18 4 16 13.4243 0.3191
18 4 17 5.3011 -1.4322
18 4 18 18.1114 -1.0838
18 4 19 10.9812 1.2608
18 4 20 15.2430 0.4588
18 4 21 -2.6877 -1.6352
18 6 0 -9.1301 -0.9933
18 6 1 -14.2215 3.0271
18 6 2 3.9234 -0.2337
18 6 3 -13.8770 -0.3190
18 6 4 -8.1034 0.6420
18 6 5 -15.2759 -1.6418
18 6 6 -12.3094 -1.8921
18 6 7 33.6004 1.2253
18 6 8 -3.5409 0.9600
18 6 9 11.0751 -0.0273
18 6 10 -6.3573 0.5911
18 6 11 4.1552 2.0303
18 6 12 10.8355 0.9682
18 6 13 -29.1787 -0.8198
18 6 14 25.1031 2.3566
18 6 15 6.5187 -0.2249
18 6 16 25.2736 0.6208
18 6 17 -15.2298 -0.4055
18 6 18 -25.2711 0.4711
18 6 19 13.5575 0.0702
18 6 20 -5.7411 -1.2257
18 6 21 -1.9153 0.1721
18 8 0 2.3981 -1.3976
18 8 1 27.1091 4.3888
18 8 2 17.0862 -2.1551
18 8 3 16.0225 -0.1355
18 8 4 -2.1846 -1.2745
18 8 5 -3.9329 -3.0340
18 8 6 13.4935 -1.1324
18 8 7 -21.3430 -0.0414
18 8 8 4.1311 -0.3218
18 8 9 25.2898 -0.4551
18 8 10 -13.8757 -0.3618
18 8 11 5.8065 1.7254
18 8 12 5.3185 0.3045
18 8 13 2.6735 -0.5094
18 8 14 25.7586 0.4730
18 8 15 3.9644 1.0650
18 8 16 12.1469 0.4646
18 8 17 11.1949 -0.5130
18 8 18 -8.2693 0.7558
18 8 19 0.8226 -0.2852
18 8 20 5.1262 -1.2387
18 10 0 13.7618 0.7836
18 10 1 4.2046 1.0217
18 10 2 2.9834 -1.2906
18 10 3 -28.0240 -0.7739
18 10 4 5.9340 -0.7646
18 10 5 -7.3485 0.2800
18 10 6 -1.6156 1.5995
18 10 7 2.7787 -0.8806
18 10 8 -4.5254 -0.2954
18 10 9 25.9220 0.7320
18 10 10 -11.8620 0.1814
18 10 11 -10.5680 -0.0981
18 10 12 -4.2852 -0.7481
18 10 13 -3.5008 1.0486
18 10 14 29.3102 -1.8061
18 10 15 -28.4474 0.2313
18 10 16 14.3828 0.8173
18 10 17 9.0866 -1.0729
18 10 18 3.9675 0.7698
18 10 19 0.9861 -0.7897
18 10 20 -22.8988 1.1921
18 12 0 -19.5294 2.5728
18 12 1 16.9253 -3.1909
18 12 2 -9.5770 -1.5481
18 12 3 0.1323 0.4120
18 12 4 12.4310 -0.2015
18 12 5 3.2811 2.3260
18 12 6 -19.2728 1.8427
18 12 7 22.4165 -0.0620
18 12 8 1.4770 0.4931
18 12 9 6.5765 -0.1092
18 12 10 -46.4386 1.3490
18 12 11 -8.5473 -0.0188
18 12 12 29.4962 -0.2544
18 12 13 -6.0762 -0.4132
18 12 14 10.9258 -0.7347
18 12 15 -10.3432 -0.3923
18 12 16 -0.5476 -0.7259
18 12 17 -0.3654 -1.3877
18 12 18 13.4876 0.6929
18 12 19 -5.0345 -0.3016
18 14 0 -6.1864 0.6874
18 14 1 12.8751 -1.2339
18 14 2 24.6079 0.9678
18 14 3 -22.0486 1.0319
18 14 4 -13.9148 0.6876
18 14 5 -22.6730 2.0358
18 14 6 1.7623 1.0581
18 14 7 27.7599 0.3275
18 14 8 -17.2224 0.4384
18 14 9 -4.7774 0.1026
18 14 10 -11.3069 0.8142
18 14 11 -1.0394 -0.7142
18 14 12 -6.8703 -0.6363
18 14 13 -24.9100 0.0670
18 14 14 9.8881 -0.3052
18 14 15 -4.1553 -0.1877
18 14 16 11.6190 0.4435
18 14 17 10.3652 0.5924
18 16 0 -53.0699 -2.6332
18 16 1 22.4475 1.6658
18 16 2 -7.6110 2.4908
18 16 3 -9.0131 1.9874
18 16 4 9.1487 0.9340
18 16 5 -9.0822 -0.9132
18 16 6 12.0106 0.2738
18 16 7 -10.0675 1.0617
18 16 8 -3.5893 0.0693
18 16 9 14.1540 -1.1822
18 16 10 -10.2889 0.7822
18 16 11 12.4609 -0.4353
18 16 12 24.6743 1.2803
18 16 13 -7.3758 -1.2010
18 16 14 3.1089 0.7443
18 16 15 5.1224 1.2701
18 16 16 7.2874 -0.4018
18 18 0 1.2201 -2.0426
18 18 1 8.7875 3.0908
18 18 2 -0.3538 0.3285
18 18 3 -8.0465 -0.8857
18 18 4 1.0372 -0.0778
18 18 5 -6.2082 -1.3532
18 18 6 -0.0030 0.0443
18 18 7 1.2491 -0.2404
18 18 8 -20.3664 -1.1120
18 18 9 4.7687 -1.4139
18 18 10 2.6072 0.6919
18 18 11 -6.6304 -0.5343
18 18 12 -5.4090 0.2461
18 18 13 -3.4559 -1.0350
18 18 14 8.0656 0.5189
18 20 0 -23.9322 1.8740
18 20 1 1.0340 0.5879
18 20 2 -10.9877 0.6766
18 20 3 -8.3370 -2.3359
18 20 4 20.9962 -1.4957
18 20 5 -10.4522 1.2135
18 20 6 -1.2029 0.2806
18 20 7 -15.0461 -0.7686
18 20 8 11.6215 -2.4157
18 20 9 11.7611 0.2223
18 20 10 9.0139 0.0479
18 20 11 0.8744 -1.6389
18 22 0 -20.8277 4.0914
18 22 1 -0.8023 -3.5790
18 22 2 -9.4445 0.0276
18 22 3 -18.9864 0.9558
18 22 4 3.5169 -1.0771
18 22 5 3.2065 1.0976
18 22 6 3.4928 -1.6361
18 22 7 11.4943 0.7484
18 22 8 1.4893 0.2267
19 1 1 12.1027 3.5445
19 1 2 -20.4523 -0.2989
19 1 3 32.7263 -1.3016
19 1 4 -23.1090 -2.2032
19 1 5 4.5934 0.9453
19 1 6 -14.5956 1.0853
19 1 7 8.5180 -1.0027
19 1 8 22.7536 -1.9504
19 1 9 -13.5207 -0.6905
19 1 10 14.4014 1.0078
19 1 11 10.0429 0.9662
19 1 12 5.5718 -1.0790
19 1 13 10.7986 -1.1410
19 1 14 -16.2147 1.8246
19 1 15 10.4618 1.1052
19 1 16 6.2234 -0.7160
19 1 17 -0.7071 -0.0361
19 1 18 12.3040 0.8920
19 1 19 -2.9497 2.4959
19 1 20 -4.2408 -1.0529
19 3 1 -4.3862 4.5749
19 3 2 10.1542 -3.6303
19 3 3 -44.2786 -3.3083
19 3 4 0.3763 -0.5151
19 3 5 17.5850 -0.2969
19 3 6 4.5435 -1.2779
19 3 7 17.7055 -1.3215
19 3 8 27.1072 0.5510
19 3 9 -24.6047 1.8670
19 3 10 13.2491 0.6150
19 3 11 -27.2276 -0.1436
19 3 12 -3.4906 1.1744
19 3 13 -11.0356 1.2000
19 3 14 -39.1709 0.6785
19 3 15 8.9970 1.5365
19 3 16 20.3713 0.1887
19 3 17 13.0550 0.2499
19 3 18 2.6350 -1.9805
19 3 19 -14.9187 1.6393
19 3 20 11.8552 0.9914
19 5 1 7.6130 -0.4073
19 5 2 -9.9871 0.0771
19 5 3 -16.5679 -0.4702
19 5 4 -13.3427 -2.3964
19 5 5 -12.2408 0.4618
19 5 6 -10.4840 -0.3492
19 5 7 0.8148 2.2101
19 5 8 -4.4085 -0.1199
19 5 9 2.7168 1.7286
19 5 10 -12.3305 1.0721
19 5 11 9.7819 0.1626
19 5 12 11.2991 0.3732
19 5 13 -21.3675 -0.2938
19 5 14 -13.1945 1.2115
19 5 15 -0.4786 -2.1833
19 5 16 13.3126 -0.3494
19 5 17 1.0387 -1.4811
19 5 18 4.4848 -0.7439
19 5 19 -15.6755 -0.4769
19 7 1 -28.3414 -3.8701
19 7 2 19.7990 1.5621
19 7 3 5.7384 0.8160
19 7 4 9.2482 0.3310
19 7 5 18.8533 0.1018
19 7 6 -20.8970 1.3501
19 7 7 28.3700 0.8605
19 7 8 20.3636 0.2000
19 7 9 -20.4843 -0.6457
19 7 10 32.8175 0.0382
19 7 11 -2.6971 1.3491
19 7 12 -34.1844 0.2942
19 7 13 -36.9806 -1.5550
19 7 14 -8.6808 0.4909
19 7 15 -3.2987 -1.2146
19 7 16 4.7133 -0.4412
19 7 17 20.6764 -1.3767
19 7 18 0.5948 -1.1403
19 7 19 -1.4491 -1.2328
19 9 1 -8.5135 -1.1607
19 9 2 -9.5753 -0.0406
19 9 3 6.4006 1.5037
19 9 4 -5.4599 2.0999
19 9 5 -15.6340 1.7880
19 9 6 -3.2588 -0.1183
19 9 7 3.8306 0.6905
19 9 8 -3.5711 1.7007
19 9 9 1.3792 0.3347
19 9 10 -13.2232 -1.6934
19 9 11 11.3383 0.2848
19 9 12 4.1256 0.8838
19 9 13 -12.9242 -1.7753
19 9 14 10.7646 -1.3284
19 9 15 19.6702 -1.2475
19 9 16 19.4742 0.4209
19 9 17 -8.4086 -3.0025
19 9 18 -10.3473 1.1061
19 11 1 21.2739 2.7825
19 11 2 0.8241 0.8919
19 11 3 -24.9777 -1.2611
19 11 4 -6.5429 0.5547
19 11 5 12.4998 0.5416
19 11 6 -2.1388 0.5744
19 11 7 -1.6862 -1.0148
19 11 8 14.6598 -0.2264
19 11 9 6.8455 0.6317
19 11 10 20.8983 0.5969
19 11 11 9.8919 -1.2781
19 11 12 -8.4457 -1.3466
19 11 13 -2.9513 1.1970
19 11 14 12.4848 -1.0438
19 11 15 5.3167 1.4441
19 11 16 -15.9298 -0.8458
19 11 17 7.1868 -1.7162
19 13 1 15.2328 3.3000
19 13 2 -15.2236 0.6526
19 13 3 15.8482 -0.6396
19 13 4 2.7168 -0.6834
19 13 5 -7.9235 -1.0488
19 13 6 5.9152 -0.1146
19 13 7 1.7314 -0.9525
19 13 8 19.9524 -1.8427
19 13 9 -2.7342 0.0998
19 13 10 -23.5951 0.0467
19 13 11 -22.3116 -0.6354
19 13 12 -10.4023 -1.5222
19 13 13 4.1653 2.4105
19 13 14 13.0746 -0.8576
19 13 15 -4.7081 2.0145
19 13 16 -10.1536 0.9866
19 15 1 -0.3881 -0.3266
19 15 2 6.0077 -1.0407
19 15 3 5.7169 1.0371
19 15 4 3.6523 -0.9291
19 15 5 -18.6293 0.8002
19 15 6 -5.5936 -0.2479
19 15 7 4.6210 -0.1212
19 15 8 -10.9328 -0.5854
19 15 9 -1.4741 0.2809
19 15 10 -20.0353 0.4289
19 15 11 9.6427 -0.6263
19 15 12 3.7103 0.7800
19 15 13 0.1769 1.6298
19 15 14 29.1721 -0.7765
19 17 1 -0.4164 -3.0147
19 17 2 -20.1815 -1.8173
19 17 3 7.6984 1.8143
19 17 4 -21.0777 -0.9389
19 17 5 11.2000 0.8541
19 17 6 16.4709 0.6473
19 17 7 -4.7304 0.8473
19 17 8 17.3513 0.6736
19 17 9 -14.2214 -0.3541
19 17 10 -3.9308 1.5080
19 17 11 -19.3286 0.3835
19 17 12 0.3863 0.7126
19 19 1 -6.4223 -0.2309
19 19 2 11.1925 -0.4404
19 19 3 -10.7087 1.3522
19 19 4 7.9190 0.2732
19 19 5 2.5794 2.1360
19 19 6 6.2034 0.1718
19 19 7 11.1640 1.1655
19 19 8 2.1744 1.1385
19 19 9 2.4384 -0.7280
19 21 1 -16.9799 1.1709
19 21 2 5.1581 1.6994
19 21 3 -12.0535 -1.4049
19 21 4 6.9107 0.8857
19 21 5 6.0480 -0.1434
20 0 0 24.1119 -2.1700
20 0 2 21.9469 -0.6543
20 0 4 -20.2309 1.0048
20 0 6 -15.8314 -0.0849
20 0 8 -9.1741 0.0504
20 0 10 -19.5162 -0.8665
20 0 12 3.0809 -0.2695
20 0 14 -2.5668 -0.6882
20 0 16 8.9631 -0.4031
20 0 18 -5.6842 0.7465
20 2 0 19.3087 -0.9788
20 2 1 4.0692 -1.6123
20 2 2 -5.4887 -0.7281
20 2 3 0.4638 1.1749
20 2 4 -12.5814 -4.3962
20 2 5 10.6954 -1.6550
20 2 6 27.9455 0.4499
20 2 7 -11.1467 0.4186
20 2 8 10.0152 0.2975
20 2 9 15.8459 -1.7685
20 2 10 -13.2862 2.1101
20 2 11 -13.8585 0.2076
20 2 12 -19.7605 3.4971
20 2 13 13.9213 -1.8993
20 2 14 -1.0202 1.8177
20 2 15 -1.3028 1.3426
20 2 16 12.2905 1.3692
20 2 17 2.9897 -0.7667
20 2 18 8.4134 -1.2423
20 4 0 1.4269 -5.0169
20 4 1 -1.2551 -0.0964
20 4 2 -5.4392 -0.4904
20 4 3 15.4418 0.1908
20 4 4 -33.4707 -0.2641
20 4 5 7.5861 0.8383
20 4 6 -8.9254 -1.2889
20 4 7 -5.6692 -1.2695
20 4 8 -3.4274 -0.0554
20 4 9 -18.8495 1.5820
20 4 10 -6.0754 0.2073
20 4 11 -4.9113 -2.6067
20 4 12 10.9565 2.2622
20 4 13 17.0520 0.2791
20 4 14 6.9013 0.3676
20 4 15 6.5161 -1.6632
20 4 16 -28.6450 0.3158
20 4 17 8.0142 1.5862
20 6 0 -14.9297 -3.3428
20 6 1 1.3859 -0.8681
20 6 2 -4.5134 0.5246
20 6 3 24.1082 0.0351
20 6 4 5.0231 1.3169
20 6 5 -10.9806 0.3743
20 6 6 33.2471 0.1640
20 6 7 11.7323 0.2949
20 6 8 7.8606 -0.4265
20 6 9 -10.0590 1.0997
20 6 10 -7.8496 0.0041
20 6 11 9.5726 -0.1181
20 6 12 -8.2939 -0.7149
20 6 13 12.4499 0.0152
20 6 14 -28.6035 0.4042
20 6 15 0.1064 -0.7552
20 6 16 -5.2083 -0.3733
20 6 17 1.1665 -0.8237
20 8 0 -36.1951 2.3793
20 8 1 -9.4440 -0.7707
20 8 2 -16.3373 -0.0219
20 8 3 0.8533 0.0504
20 8 4 -10.4264 1.0660
20 8 5 9.9269 -1.1577
20 8 6 14.1028 -0.3176
20 8 7 -14.8868 -0.0850
20 8 8 -9.3043 0.8372
20 8 9 -20.6686 0.0812
20 8 10 -12.8177 -1.8706
20 8 11 7.2429 0.0856
20 8 12 3.9871 -1.5633
20 8 13 9.3033 1.1350
20 8 14 -1.0721 -0.1896
20 8 15 -10.2774 -0.9271
20 8 16 4.8594 -0.4684
20 10 0 6.3080 4.1823
20 10 1 0.5078 0.1384
20 10 2 -3.4862 -0.8896
20 10 3 5.0231 0.5950
20 10 4 18.4789 -0.8093
20 10 5 7.4517 -0.6826
20 10 6 8.7986 0.3920
20 10 7 -10.1775 -0.1943
20 10 8 -14.1860 -0.0920
20 10 9 2.4907 -0.1368
20 10 10 7.8835 -1.9557
20 10 11 9.9431 0.5654
20 10 12 -11.9367 -0.8344
20 10 13 3.4161 0.8129
20 10 14 -1.3004 -1.0696
20 10 15 4.3969 0.2032
20 12 0 -25.4557 -0.4088
20 12 1 -3.7925 0.7698
20 12 2 -20.7983 -0.2038
20 12 3 0.4263 0.6942
20 12 4 29.3046 -1.7048
20 12 5 -10.9066 1.3256
20 12 6 3.9708 -0.2807
20 12 7 -9.4857 -0.8878
20 12 8 1.9008 -0.4898
20 12 9 2.1557 -0.0700
20 12 10 -8.4014 0.6232
20 12 11 15.9670 -1.3512
20 12 12 6.5664 -0.4899
20 12 13 -0.9930 0.3844
20 12 14 1.6426 -0.9993
20 14 0 -46.3003 -3.1324
20 14 1 0.6048 0.3136
20 14 2 19.3420 0.4593
20 14 3 9.8891 0.6887
20 14 4 16.2575 -0.2926
20 14 5 1.0031 0.6723
20 14 6 12.4603 0.0121
20 14 7 2.7069 0.2343
20 14 8 0.0055 0.0058
20 14 9 22.3258 -1.0928
20 14 10 -15.9518 2.1031
20 14 11 13.6314 -0.7195
20 14 12 -7.3629 -0.1650
20 16 0 -3.0394 -3.0354
20 16 1 -11.5833 0.0221
20 16 2 2.1326 -0.0896
20 16 3 -6.2635 0.1631
20 16 4 20.4994 0.9610
20 16 5 -7.5376 -0.1537
20 16 6 -6.9638 0.4849
20 16 7 -5.3558 0.6561
20 16 8 -16.3629 1.6602
20 16 9 10.6582 -0.4094
20 16 10 -7.1593 2.5606
20 18 0 -27.4096 1.3601
20 18 1 6.7130 0.3074
20 18 2 6.1205 -0.7834
20 18 3 2.0703 0.0174
20 18 4 8.8473 1.6300
20 18 5 -2.6223 -0.4418
20 18 6 -12.8173 -0.5754
20 18 7 8.9076 1.0480
21 1 1 -20.1269 -0.1061
21 1 2 -15.2884 0.5446
21 1 3 -1.3984 0.3169
21 1 4 -3.1198 0.5534
21 1 5 -2.7259 -0.5517
21 1 6 14.6129 -1.2198
21 1 7 -2.5383 1.8708
21 1 8 11.7432 0.8925
21 1 9 -8.3135 0.4494
21 1 10 -10.3776 -0.5838
21 1 11 -9.7948 0.0420
21 1 12 7.6258 0.1596
21 1 13 -14.6179 0.8752
21 1 14 -13.6134 -0.4395
21 1 15 -6.7914 -1.8519
21 3 1 9.7049 -1.1645
21 3 2 -9.1264 0.0503
21 3 3 5.9683 0.9525
21 3 4 -17.3718 -0.3504
21 3 5 -2.8913 -1.7134
21 3 6 12.6296 0.1513
21 3 7 -14.8996 0.3562
21 3 8 -0.6431 1.0454
21 3 9 5.6875 0.8361
21 3 10 -30.5073 0.5856
21 3 11 18.8553 1.2905
21 3 12 14.7287 0.5905
21 3 13 15.0065 0.7933
21 3 14 -6.7277 1.1812
21 3 15 19.1514 0.3387
21 5 1 -3.6436 1.0014
21 5 2 -8.9512 -2.3342
21 5 3 -3.8392 -0.6660
21 5 4 -13.5351 -0.2792
21 5 5 0.9817 1.3172
21 5 6 -8.7394 1.3734
21 5 7 6.5041 0.1185
21 5 8 16.6768 0.8872
21 5 9 12.0375 2.1886
21 5 10 -4.6339 0.8204
21 5 11 0.8563 -0.6370
21 5 12 25.6052 0.5984
21 5 13 1.6680 0.1037
21 5 14 19.8387 2.9448
21 5 15 -2.3159 -0.3137
21 7 1 -7.0009 0.2495
21 7 2 9.4368 -1.7096
21 7 3 7.5280 -0.7279
21 7 4 -6.6413 -0.4400
21 7 5 -20.3098 0.5934
21 7 6 8.0232 0.0399
21 7 7 -4.7819 -0.7642
21 7 8 -5.8539 0.3967
21 7 9 -11.7140 -0.4461
21 7 10 -8.3279 0.2440
21 7 11 4.2450 -0.4244
21 7 12 8.4946 0.8557
21 7 13 13.8111 -0.3886
21 7 14 0.9878 0.5568
21 9 1 -19.2547 0.3059
21 9 2 -6.8021 1.2749
21 9 3 1.4798 1.7820
21 9 4 -0.2289 -0.0263
21 9 5 4.1989 0.6492
21 9 6 -25.5974 -0.7613
21 9 7 17.7717 0.6786
21 9 8 3.3726 -0.8562
21 9 9 -30.4995 -1.5012
21 9 10 6.4567 0.6242
21 9 11 -5.3944 -0.3012
21 9 12 2.6228 1.0770
21 9 13 9.7618 -0.4889
21 11 1 11.8632 -0.7834
21 11 2 2.4169 0.5789
21 11 3 -13.6844 0.6654
21 11 4 -0.9296 1.6779
21 11 5 13.6940 -1.1452
21 11 6 7.0334 -0.3032
21 11 7 12.2275 0.4044
21 11 8 -11.5941 1.2255
21 11 9 -13.3460 0.3062
21 11 10 -0.9366 -0.6500
21 11 11 -14.8965 0.1454
21 11 12 17.2168 0.2863
21 13 1 -13.9429 -0.0693
21 13 2 -13.9087 0.9773
21 13 3 -12.1466 -0.5253
21 13 4 1.4910 0.2915
21 13 5 7.1514 -1.3716
21 13 6 -24.9270 1.6638
21 13 7 22.3637 -0.8826
21 13 8 7.4192 -0.3377
21 13 9 -21.3735 1.0234
21 13 10 8.6083 0.9341
21 15 1 -3.7543 0.1695
21 15 2 -15.8196 -0.3291
21 15 3 4.9384 1.3552
21 15 4 -16.5187 -0.5087
21 15 5 2.8483 -0.7157
21 15 6 -0.2524 0.4472
21 15 7 7.8765 1.0384
22 0 0 -20.8191 0.3268
22 0 2 -4.5103 1.2888
22 0 4 -5.4914 0.4042
22 0 6 7.9863 1.2091
22 0 8 30.7759 -0.5853
22 0 10 6.8327 -0.4071
22 0 12 0.5588 -0.5899
22 2 0 -3.8343 -0.1989
22 2 1 -4.7013 2.0425
22 2 2 18.8537 -1.7197
22 2 3 -15.7285 -1.2549
22 2 4 -5.4817 0.4814
22 2 5 17.2096 1.3984
22 2 6 -22.5944 -0.8109
22 2 7 -7.3573 -1.5955
22 2 8 -24.6390 -0.0820
22 2 9 -3.3364 0.0964
22 2 10 -12.6879 0.0878
22 2 11 -1.7977 -2.1956
22 2 12 -4.3381 -0.0612
22 4 0 12.2814 0.8064
22 4 1 2.6286 -0.2293
22 4 2 2.1816 -1.4739
22 4 3 9.3962 0.0856
22 4 4 -2.1885 -0.2112
22 4 5 3.1462 -0.6484
22 4 6 4.5984 -1.1918
22 4 7 -8.4567 -0.0441
22 4 8 25.0271 -0.1366
22 4 9 -0.0502 -1.6136
22 4 10 1.7578 0.4881
22 4 11 8.6250 1.1072
22 4 12 -18.8598 0.8256
22 6 0 -2.4484 -1.0168
22 6 1 -6.6406 1.4847
22 6 2 9.6363 -0.2113
22 6 3 1.2658 -0.7559
22 6 4 2.8286 -0.2875
22 6 5 -8.4585 -0.1205
22 6 6 -14.8047 -0.4152
22 6 7 -15.8790 -0.7254
22 6 8 -3.8280 -0.1771
22 6 9 -19.4546 0.3731
22 6 10 5.6634 0.6090
22 6 11 8.9093 1.6708
22 8 0 10.9563 -0.7822
22 8 1 -5.8265 1.6673
22 8 2 10.2375 -0.2827
22 8 3 21.9497 0.1955
22 8 4 7.8320 -0.9076
22 8 5 7.4018 -0.3555
22 8 6 11.5344 1.4741
22 8 7 2.4689 0.6446
22 8 8 8.4716 -0.4811
22 8 9 2.7197 1.2348
22 8 10 20.8864 1.7948
22 10 0 3.2956 -0.0737
22 10 1 -2.0886 -0.0355
22 10 2 -33.6777 1.0943
22 10 3 3.1474 1.1865
22 10 4 -10.8187 -1.1869
22 10 5 1.3539 0.4662
22 10 6 8.4531 1.0337
22 10 7 -6.5490 1.0395
22 10 8 4.3797 -0.9323
22 12 0 30.2424 2.0783
22 12 1 5.5021 0.2793
22 12 2 9.2903 0.5425
22 12 3 -3.9508 0.5783
22 12 4 10.4036 0.5720
22 12 5 -7.6310 0.6809
22 12 6 -8.3981 -0.0348
23 1 1 4.3390 -1.4527
23 1 2 6.0441 0.5032
23 1 3 10.8072 1.6783
23 1 4 -7.2238 0.7275
23 1 5 -3.1925 -1.3238
23 1 6 -20.7566 0.1403
23 1 7 -1.5837 2.6091
23 1 8 10.1616 -0.7563
23 3 1 -3.8945 1.3239
23 3 2 19.8839 -0.5933
23 3 3 -2.5380 -1.5188
23 3 4 -3.9816 0.3263
23 3 5 2.1423 -0.6509
23 3 6 -13.0165 -0.5291
23 3 7 11.3182 -0.8585
23 5 1 16.5493 0.8432
23 5 2 10.9208 -1.3697
23 5 3 24.1973 -0.8349
23 5 4 7.5246 -0.9048
23 5 5 -3.2024 0.3211
23 5 6 4.6968 -0.9887
23 7 1 -6.2598 0.3013
23 7 2 0.0119 -1.6314
23 7 3 -3.9359 -1.1919
23 7 4 -14.2481 -0.4833
23 7 5 7.1118 1.4998
0 0 0 0.0 0.0
;
_shelx_fab_checksum              88164
_olex2_submission_special_instructions 'No special instructions were received'
